# Supplementary material for: Characterization of 14-3-3-ζ Interactions with Integrin Tails
Source: J Mol Biol. 2013 Sep 9;425(17):3060–72. doi: 10.1016/j.jmb.2013.05.024 (PMC4068353; doi:10.1016/j.jmb.2013.05.024)
Supplement: Supplementary file 1 — 1433_a4_complex [file mmc1.pdb]

HEADER    PEPTIDE BINDING PROTEIN                 15-OCT-12   4HKC              
TITLE     14-3-3-ZETA IN COMPLEX WITH S1011 PHOSPHORYLATED INTEGRIN ALPHA-4     
TITLE    2 PEPTIDE                                                              
COMPND    MOL_ID: 1;                                                            
COMPND   2 MOLECULE: 14-3-3 PROTEIN ZETA/DELTA;                                 
COMPND   3 CHAIN: A;                                                            
COMPND   4 SYNONYM: 14-3-3 ZETA PROTEIN, PROTEIN KINASE C INHIBITOR PROTEIN 1,  
COMPND   5 KCIP-1;                                                              
COMPND   6 ENGINEERED: YES;                                                     
COMPND   7 MOL_ID: 2;                                                           
COMPND   8 MOLECULE: ALPHA-4 INTEGRIN DERIVED PHOSPHORYLATED PEPTIDE;           
COMPND   9 CHAIN: B;                                                            
COMPND  10 FRAGMENT: UNP RESIDUES 1003-1032;                                    
COMPND  11 SYNONYM: CD49 ANTIGEN-LIKE FAMILY MEMBER D, INTEGRIN ALPHA-IV, VLA-4 
COMPND  12 SUBUNIT ALPHA;                                                       
COMPND  13 ENGINEERED: YES                                                      
SOURCE    MOL_ID: 1;                                                            
SOURCE   2 ORGANISM_SCIENTIFIC: HOMO SAPIENS;                                   
SOURCE   3 ORGANISM_COMMON: HUMAN;                                              
SOURCE   4 ORGANISM_TAXID: 9606;                                                
SOURCE   5 GENE: YWHAZ;                                                         
SOURCE   6 EXPRESSION_SYSTEM: ESCHERICHIA COLI;                                 
SOURCE   7 EXPRESSION_SYSTEM_TAXID: 562;                                        
SOURCE   8 EXPRESSION_SYSTEM_STRAIN: BL21(DE3);                                 
SOURCE   9 EXPRESSION_SYSTEM_VECTOR_TYPE: PLASMID;                              
SOURCE  10 EXPRESSION_SYSTEM_PLASMID: PET16-B;                                  
SOURCE  11 MOL_ID: 2;                                                           
SOURCE  12 SYNTHETIC: YES;                                                      
SOURCE  13 ORGANISM_SCIENTIFIC: HOMO SAPIENS;                                   
SOURCE  14 ORGANISM_COMMON: HUMAN;                                              
SOURCE  15 ORGANISM_TAXID: 9606;                                                
SOURCE  16 OTHER_DETAILS: CHEMICALLY SYNTHESIZED PEPTIDE CORRESPONDING TO       
SOURCE  17 ALPHA-4 INTEGRIN TAIL                                                
KEYWDS    14-3-3, ALL-HELICAL PROTEIN, REGULATORY, ALPHA-4 INTEGRIN TAIL,       
KEYWDS   2 PHOSPHORYLATION, PEPTIDE BINDING PROTEIN                             
EXPDTA    X-RAY DIFFRACTION                                                     
AUTHOR    R.BONET,I.D.CAMPBELL                                                  
JRNL        AUTH   R.BONET,I.VAKONAKIS,I.D.CAMPBELL                             
JRNL        TITL   CHARACTERIZATION OF 14-3-3-ZETA INTERACTIONS WITH INTEGRIN   
JRNL        TITL 2 TAILS                                                        
JRNL        REF    TO BE PUBLISHED                                              
JRNL        REFN                                                                
REMARK   2                                                                      
REMARK   2 RESOLUTION.    2.20 ANGSTROMS.                                       
REMARK   3                                                                      
REMARK   3 REFINEMENT.                                                          
REMARK   3   PROGRAM     : BUSTER 2.10.0                                        
REMARK   3   AUTHORS     : BRICOGNE,BLANC,BRANDL,FLENSBURG,KELLER,              
REMARK   3               : PACIOREK,ROVERSI,SHARFF,SMART,VONRHEIN,              
REMARK   3               : WOMACK,MATTHEWS,TEN EYCK,TRONRUD                     
REMARK   3                                                                      
REMARK   3  DATA USED IN REFINEMENT.                                            
REMARK   3   RESOLUTION RANGE HIGH (ANGSTROMS) : 2.20                           
REMARK   3   RESOLUTION RANGE LOW  (ANGSTROMS) : 34.80                          
REMARK   3   DATA CUTOFF            (SIGMA(F)) : 0.000                          
REMARK   3   COMPLETENESS FOR RANGE        (%) : 99.4                           
REMARK   3   NUMBER OF REFLECTIONS             : 18727                          
REMARK   3                                                                      
REMARK   3  FIT TO DATA USED IN REFINEMENT.                                     
REMARK   3   CROSS-VALIDATION METHOD           : THROUGHOUT                     
REMARK   3   FREE R VALUE TEST SET SELECTION   : RANDOM                         
REMARK   3   R VALUE     (WORKING + TEST SET)  : 0.199                          
REMARK   3   R VALUE            (WORKING SET)  : 0.197                          
REMARK   3   FREE R VALUE                      : 0.239                          
REMARK   3   FREE R VALUE TEST SET SIZE   (%)  : 5.150                          
REMARK   3   FREE R VALUE TEST SET COUNT       : 965                            
REMARK   3   ESTIMATED ERROR OF FREE R VALUE   : NULL                           
REMARK   3                                                                      
REMARK   3  FIT IN THE HIGHEST RESOLUTION BIN.                                  
REMARK   3   TOTAL NUMBER OF BINS USED               : 9                        
REMARK   3   BIN RESOLUTION RANGE HIGH   (ANGSTROMS) : 2.20                     
REMARK   3   BIN RESOLUTION RANGE LOW    (ANGSTROMS) : 2.33                     
REMARK   3   BIN COMPLETENESS (WORKING+TEST)     (%) : 99.40                    
REMARK   3   REFLECTIONS IN BIN (WORKING + TEST SET) : 2998                     
REMARK   3   BIN R VALUE        (WORKING + TEST SET) : 0.2280                   
REMARK   3   REFLECTIONS IN BIN        (WORKING SET) : 2827                     
REMARK   3   BIN R VALUE               (WORKING SET) : 0.2274                   
REMARK   3   BIN FREE R VALUE                        : 0.2379                   
REMARK   3   BIN FREE R VALUE TEST SET SIZE      (%) : 5.70                     
REMARK   3   BIN FREE R VALUE TEST SET COUNT         : 171                      
REMARK   3   ESTIMATED ERROR OF BIN FREE R VALUE     : NULL                     
REMARK   3                                                                      
REMARK   3  NUMBER OF NON-HYDROGEN ATOMS USED IN REFINEMENT.                    
REMARK   3   PROTEIN ATOMS            : 1895                                    
REMARK   3   NUCLEIC ACID ATOMS       : 0                                       
REMARK   3   HETEROGEN ATOMS          : 6                                       
REMARK   3   SOLVENT ATOMS            : 121                                     
REMARK   3                                                                      
REMARK   3  B VALUES.                                                           
REMARK   3   FROM WILSON PLOT           (A**2) : 49.47                          
REMARK   3   MEAN B VALUE      (OVERALL, A**2) : 60.17                          
REMARK   3   OVERALL ANISOTROPIC B VALUE.                                       
REMARK   3    B11 (A**2) : 0.40360                                              
REMARK   3    B22 (A**2) : 0.29980                                              
REMARK   3    B33 (A**2) : -0.70340                                             
REMARK   3    B12 (A**2) : 0.00000                                              
REMARK   3    B13 (A**2) : 0.00000                                              
REMARK   3    B23 (A**2) : 0.00000                                              
REMARK   3                                                                      
REMARK   3  ESTIMATED COORDINATE ERROR.                                         
REMARK   3   ESD FROM LUZZATI PLOT                    (A) : 0.36                
REMARK   3   DPI (BLOW EQ-10) BASED ON R VALUE        (A) : NULL                
REMARK   3   DPI (BLOW EQ-9) BASED ON FREE R VALUE    (A) : NULL                
REMARK   3   DPI (CRUICKSHANK) BASED ON R VALUE       (A) : 0.19                
REMARK   3   DPI (CRUICKSHANK) BASED ON FREE R VALUE  (A) : NULL                
REMARK   3                                                                      
REMARK   3   REFERENCES: BLOW, D. (2002) ACTA CRYST D58, 792-797                
REMARK   3               CRUICKSHANK, D.W.J. (1999) ACTA CRYST D55, 583-601     
REMARK   3                                                                      
REMARK   3 CORRELATION COEFFICIENTS.                                            
REMARK   3   CORRELATION COEFFICIENT FO-FC      : 0.951                         
REMARK   3   CORRELATION COEFFICIENT FO-FC FREE : 0.938                         
REMARK   3                                                                      
REMARK   3   NUMBER OF GEOMETRIC FUNCTION TERMS DEFINED : 15                    
REMARK   3   TERM                          COUNT    WEIGHT   FUNCTION.          
REMARK   3    BOND LENGTHS              : 1925   ; 2.000  ; HARMONIC            
REMARK   3    BOND ANGLES               : 2589   ; 2.000  ; HARMONIC            
REMARK   3    TORSION ANGLES            : 710    ; 2.000  ; SINUSOIDAL          
REMARK   3    TRIGONAL CARBON PLANES    : 61     ; 2.000  ; HARMONIC            
REMARK   3    GENERAL PLANES            : 268    ; 5.000  ; HARMONIC            
REMARK   3    ISOTROPIC THERMAL FACTORS : 1925   ; 20.000 ; HARMONIC            
REMARK   3    BAD NON-BONDED CONTACTS   : NULL   ; NULL   ; NULL                
REMARK   3    IMPROPER TORSIONS         : NULL   ; NULL   ; NULL                
REMARK   3    PSEUDOROTATION ANGLES     : NULL   ; NULL   ; NULL                
REMARK   3    CHIRAL IMPROPER TORSION   : 249    ; 5.000  ; SEMIHARMONIC        
REMARK   3    SUM OF OCCUPANCIES        : NULL   ; NULL   ; NULL                
REMARK   3    UTILITY DISTANCES         : NULL   ; NULL   ; NULL                
REMARK   3    UTILITY ANGLES            : NULL   ; NULL   ; NULL                
REMARK   3    UTILITY TORSION           : NULL   ; NULL   ; NULL                
REMARK   3    IDEAL-DIST CONTACT TERM   : 2414   ; 4.000  ; SEMIHARMONIC        
REMARK   3                                                                      
REMARK   3   RMS DEVIATIONS FROM IDEAL VALUES.                                  
REMARK   3    BOND LENGTHS                       (A) : 0.010                    
REMARK   3    BOND ANGLES                  (DEGREES) : 1.02                     
REMARK   3    PEPTIDE OMEGA TORSION ANGLES (DEGREES) : 3.06                     
REMARK   3    OTHER TORSION ANGLES         (DEGREES) : 17.20                    
REMARK   3                                                                      
REMARK   3  TLS DETAILS                                                         
REMARK   3   NUMBER OF TLS GROUPS  : 1                                          
REMARK   3                                                                      
REMARK   3   TLS GROUP : 1                                                      
REMARK   3    SELECTION: { A|2 - A|230 }                                        
REMARK   3    ORIGIN FOR THE GROUP (A):   22.1337    7.8900   17.4031           
REMARK   3    T TENSOR                                                          
REMARK   3     T11:   -0.0376 T22:   -0.1533                                    
REMARK   3     T33:   -0.0456 T12:    0.0065                                    
REMARK   3     T13:   -0.1870 T23:    0.0198                                    
REMARK   3    L TENSOR                                                          
REMARK   3     L11:    0.8825 L22:    2.6943                                    
REMARK   3     L33:    1.5350 L12:   -0.3647                                    
REMARK   3     L13:   -0.4773 L23:    0.6138                                    
REMARK   3    S TENSOR                                                          
REMARK   3     S11:   -0.0858 S12:   -0.1571 S13:    0.0414                     
REMARK   3     S21:    0.7998 S22:    0.0807 S23:   -0.6837                     
REMARK   3     S31:   -0.0055 S32:    0.1525 S33:    0.0051                     
REMARK   3                                                                      
REMARK   3  OTHER REFINEMENT REMARKS: NULL                                      
REMARK   4                                                                      
REMARK   4 4HKC COMPLIES WITH FORMAT V. 3.30, 13-JUL-11                         
REMARK 100                                                                      
REMARK 100 THIS ENTRY HAS BEEN PROCESSED BY PDBJ ON 19-OCT-12.                  
REMARK 100 THE RCSB ID CODE IS RCSB075573.                                      
REMARK 200                                                                      
REMARK 200 EXPERIMENTAL DETAILS                                                 
REMARK 200  EXPERIMENT TYPE                : X-RAY DIFFRACTION                  
REMARK 200  DATE OF DATA COLLECTION        : 28-JAN-11                          
REMARK 200  TEMPERATURE           (KELVIN) : 298                                
REMARK 200  PH                             : 7.5                                
REMARK 200  NUMBER OF CRYSTALS USED        : 1                                  
REMARK 200                                                                      
REMARK 200  SYNCHROTRON              (Y/N) : Y                                  
REMARK 200  RADIATION SOURCE               : DIAMOND                            
REMARK 200  BEAMLINE                       : I04-1                              
REMARK 200  X-RAY GENERATOR MODEL          : NULL                               
REMARK 200  MONOCHROMATIC OR LAUE    (M/L) : M                                  
REMARK 200  WAVELENGTH OR RANGE        (A) : 0.9163                             
REMARK 200  MONOCHROMATOR                  : NULL                               
REMARK 200  OPTICS                         : NULL                               
REMARK 200                                                                      
REMARK 200  DETECTOR TYPE                  : CCD                                
REMARK 200  DETECTOR MANUFACTURER          : MARMOSAIC 300 MM CCD               
REMARK 200  INTENSITY-INTEGRATION SOFTWARE : MOSFLM                             
REMARK 200  DATA SCALING SOFTWARE          : SCALA                              
REMARK 200                                                                      
REMARK 200  NUMBER OF UNIQUE REFLECTIONS   : 18798                              
REMARK 200  RESOLUTION RANGE HIGH      (A) : 2.200                              
REMARK 200  RESOLUTION RANGE LOW       (A) : 44.500                             
REMARK 200  REJECTION CRITERIA  (SIGMA(I)) : 2.000                              
REMARK 200                                                                      
REMARK 200 OVERALL.                                                             
REMARK 200  COMPLETENESS FOR RANGE     (%) : 99.8                               
REMARK 200  DATA REDUNDANCY                : 5.900                              
REMARK 200  R MERGE                    (I) : NULL                               
REMARK 200  R SYM                      (I) : NULL                               
REMARK 200  <I/SIGMA(I)> FOR THE DATA SET  : 9.8000                             
REMARK 200                                                                      
REMARK 200 IN THE HIGHEST RESOLUTION SHELL.                                     
REMARK 200  HIGHEST RESOLUTION SHELL, RANGE HIGH (A) : 2.20                     
REMARK 200  HIGHEST RESOLUTION SHELL, RANGE LOW  (A) : 2.32                     
REMARK 200  COMPLETENESS FOR SHELL     (%) : 100.0                              
REMARK 200  DATA REDUNDANCY IN SHELL       : 5.80                               
REMARK 200  R MERGE FOR SHELL          (I) : 0.39400                            
REMARK 200  R SYM FOR SHELL            (I) : NULL                               
REMARK 200  <I/SIGMA(I)> FOR SHELL         : 3.200                              
REMARK 200                                                                      
REMARK 200 DIFFRACTION PROTOCOL: SINGLE WAVELENGTH                              
REMARK 200 METHOD USED TO DETERMINE THE STRUCTURE: MOLECULAR REPLACEMENT        
REMARK 200 SOFTWARE USED: PHASER                                                
REMARK 200 STARTING MODEL: NULL                                                 
REMARK 200                                                                      
REMARK 200 REMARK: NULL                                                         
REMARK 280                                                                      
REMARK 280 CRYSTAL                                                              
REMARK 280 SOLVENT CONTENT, VS   (%): 56.60                                     
REMARK 280 MATTHEWS COEFFICIENT, VM (ANGSTROMS**3/DA): 2.83                     
REMARK 280                                                                      
REMARK 280 CRYSTALLIZATION CONDITIONS: 0.1M NA HEPES (PH 7.5), 25% PEG 2000     
REMARK 280  MME, VAPOR DIFFUSION, SITTING DROP, TEMPERATURE 273K                
REMARK 290                                                                      
REMARK 290 CRYSTALLOGRAPHIC SYMMETRY                                            
REMARK 290 SYMMETRY OPERATORS FOR SPACE GROUP: C 2 2 21                         
REMARK 290                                                                      
REMARK 290      SYMOP   SYMMETRY                                                
REMARK 290     NNNMMM   OPERATOR                                                
REMARK 290       1555   X,Y,Z                                                   
REMARK 290       2555   -X,-Y,Z+1/2                                             
REMARK 290       3555   -X,Y,-Z+1/2                                             
REMARK 290       4555   X,-Y,-Z                                                 
REMARK 290       5555   X+1/2,Y+1/2,Z                                           
REMARK 290       6555   -X+1/2,-Y+1/2,Z+1/2                                     
REMARK 290       7555   -X+1/2,Y+1/2,-Z+1/2                                     
REMARK 290       8555   X+1/2,-Y+1/2,-Z                                         
REMARK 290                                                                      
REMARK 290     WHERE NNN -> OPERATOR NUMBER                                     
REMARK 290           MMM -> TRANSLATION VECTOR                                  
REMARK 290                                                                      
REMARK 290 CRYSTALLOGRAPHIC SYMMETRY TRANSFORMATIONS                            
REMARK 290 THE FOLLOWING TRANSFORMATIONS OPERATE ON THE ATOM/HETATM             
REMARK 290 RECORDS IN THIS ENTRY TO PRODUCE CRYSTALLOGRAPHICALLY                
REMARK 290 RELATED MOLECULES.                                                   
REMARK 290   SMTRY1   1  1.000000  0.000000  0.000000        0.00000            
REMARK 290   SMTRY2   1  0.000000  1.000000  0.000000        0.00000            
REMARK 290   SMTRY3   1  0.000000  0.000000  1.000000        0.00000            
REMARK 290   SMTRY1   2 -1.000000  0.000000  0.000000        0.00000            
REMARK 290   SMTRY2   2  0.000000 -1.000000  0.000000        0.00000            
REMARK 290   SMTRY3   2  0.000000  0.000000  1.000000       36.49500            
REMARK 290   SMTRY1   3 -1.000000  0.000000  0.000000        0.00000            
REMARK 290   SMTRY2   3  0.000000  1.000000  0.000000        0.00000            
REMARK 290   SMTRY3   3  0.000000  0.000000 -1.000000       36.49500            
REMARK 290   SMTRY1   4  1.000000  0.000000  0.000000        0.00000            
REMARK 290   SMTRY2   4  0.000000 -1.000000  0.000000        0.00000            
REMARK 290   SMTRY3   4  0.000000  0.000000 -1.000000        0.00000            
REMARK 290   SMTRY1   5  1.000000  0.000000  0.000000       44.51500            
REMARK 290   SMTRY2   5  0.000000  1.000000  0.000000       55.80000            
REMARK 290   SMTRY3   5  0.000000  0.000000  1.000000        0.00000            
REMARK 290   SMTRY1   6 -1.000000  0.000000  0.000000       44.51500            
REMARK 290   SMTRY2   6  0.000000 -1.000000  0.000000       55.80000            
REMARK 290   SMTRY3   6  0.000000  0.000000  1.000000       36.49500            
REMARK 290   SMTRY1   7 -1.000000  0.000000  0.000000       44.51500            
REMARK 290   SMTRY2   7  0.000000  1.000000  0.000000       55.80000            
REMARK 290   SMTRY3   7  0.000000  0.000000 -1.000000       36.49500            
REMARK 290   SMTRY1   8  1.000000  0.000000  0.000000       44.51500            
REMARK 290   SMTRY2   8  0.000000 -1.000000  0.000000       55.80000            
REMARK 290   SMTRY3   8  0.000000  0.000000 -1.000000        0.00000            
REMARK 290                                                                      
REMARK 290 REMARK: NULL                                                         
REMARK 300                                                                      
REMARK 300 BIOMOLECULE: 1                                                       
REMARK 300 SEE REMARK 350 FOR THE AUTHOR PROVIDED AND/OR PROGRAM                
REMARK 300 GENERATED ASSEMBLY INFORMATION FOR THE STRUCTURE IN                  
REMARK 300 THIS ENTRY. THE REMARK MAY ALSO PROVIDE INFORMATION ON               
REMARK 300 BURIED SURFACE AREA.                                                 
REMARK 350                                                                      
REMARK 350 COORDINATES FOR A COMPLETE MULTIMER REPRESENTING THE KNOWN           
REMARK 350 BIOLOGICALLY SIGNIFICANT OLIGOMERIZATION STATE OF THE                
REMARK 350 MOLECULE CAN BE GENERATED BY APPLYING BIOMT TRANSFORMATIONS          
REMARK 350 GIVEN BELOW.  BOTH NON-CRYSTALLOGRAPHIC AND                          
REMARK 350 CRYSTALLOGRAPHIC OPERATIONS ARE GIVEN.                               
REMARK 350                                                                      
REMARK 350 BIOMOLECULE: 1                                                       
REMARK 350 AUTHOR DETERMINED BIOLOGICAL UNIT: DIMERIC                           
REMARK 350 SOFTWARE DETERMINED QUATERNARY STRUCTURE: DIMERIC                    
REMARK 350 SOFTWARE USED: PISA                                                  
REMARK 350 TOTAL BURIED SURFACE AREA: 1300 ANGSTROM**2                          
REMARK 350 SURFACE AREA OF THE COMPLEX: 12620 ANGSTROM**2                       
REMARK 350 CHANGE IN SOLVENT FREE ENERGY: -8.0 KCAL/MOL                         
REMARK 350 APPLY THE FOLLOWING TO CHAINS: A, B                                  
REMARK 350   BIOMT1   1  1.000000  0.000000  0.000000        0.00000            
REMARK 350   BIOMT2   1  0.000000  1.000000  0.000000        0.00000            
REMARK 350   BIOMT3   1  0.000000  0.000000  1.000000        0.00000            
REMARK 465                                                                      
REMARK 465 MISSING RESIDUES                                                     
REMARK 465 THE FOLLOWING RESIDUES WERE NOT LOCATED IN THE                       
REMARK 465 EXPERIMENT. (M=MODEL NUMBER; RES=RESIDUE NAME; C=CHAIN               
REMARK 465 IDENTIFIER; SSSEQ=SEQUENCE NUMBER; I=INSERTION CODE.)                
REMARK 465                                                                      
REMARK 465   M RES C SSSEQI                                                     
REMARK 465     GLY A    -4                                                      
REMARK 465     PRO A    -3                                                      
REMARK 465     LEU A    -2                                                      
REMARK 465     GLY A    -1                                                      
REMARK 465     SER A     0                                                      
REMARK 465     MET A     1                                                      
REMARK 465     ASP A   231                                                      
REMARK 465     THR A   232                                                      
REMARK 465     GLN A   233                                                      
REMARK 465     GLY A   234                                                      
REMARK 465     ASP A   235                                                      
REMARK 465     GLU A   236                                                      
REMARK 465     ALA A   237                                                      
REMARK 465     GLU A   238                                                      
REMARK 465     ALA A   239                                                      
REMARK 465     GLY A   240                                                      
REMARK 465     GLU A   241                                                      
REMARK 465     GLY A   242                                                      
REMARK 465     GLY A   243                                                      
REMARK 465     GLU A   244                                                      
REMARK 465     ASN A   245                                                      
REMARK 465     GLY B  1003                                                      
REMARK 465     PHE B  1004                                                      
REMARK 465     PHE B  1005                                                      
REMARK 465     GLN B  1014                                                      
REMARK 465     GLU B  1015                                                      
REMARK 465     GLU B  1016                                                      
REMARK 465     ASN B  1017                                                      
REMARK 465     ARG B  1018                                                      
REMARK 465     ARG B  1019                                                      
REMARK 465     ASP B  1020                                                      
REMARK 465     SER B  1021                                                      
REMARK 465     TRP B  1022                                                      
REMARK 465     SER B  1023                                                      
REMARK 465     TYR B  1024                                                      
REMARK 465     ILE B  1025                                                      
REMARK 465     ASN B  1026                                                      
REMARK 465     SER B  1027                                                      
REMARK 465     LYS B  1028                                                      
REMARK 465     SER B  1029                                                      
REMARK 465     ASN B  1030                                                      
REMARK 465     ASP B  1031                                                      
REMARK 465     ASP B  1032                                                      
REMARK 470                                                                      
REMARK 470 MISSING ATOM                                                         
REMARK 470 THE FOLLOWING RESIDUES HAVE MISSING ATOMS (M=MODEL NUMBER;           
REMARK 470 RES=RESIDUE NAME; C=CHAIN IDENTIFIER; SSEQ=SEQUENCE NUMBER;          
REMARK 470 I=INSERTION CODE):                                                   
REMARK 470   M RES CSSEQI  ATOMS                                                
REMARK 470     LYS A   9    CG   CD   CE   NZ                                   
REMARK 470     LYS A 158    CD   CE   NZ                                        
REMARK 470     GLU A 186    CG   CD   OE1  OE2                                  
REMARK 470     LYS A 187    CG   CD   CE   NZ                                   
REMARK 500                                                                      
REMARK 500 GEOMETRY AND STEREOCHEMISTRY                                         
REMARK 500 SUBTOPIC: CLOSE CONTACTS IN SAME ASYMMETRIC UNIT                     
REMARK 500                                                                      
REMARK 500 THE FOLLOWING ATOMS ARE IN CLOSE CONTACT.                            
REMARK 500                                                                      
REMARK 500  ATM1  RES C  SSEQI   ATM2  RES C  SSEQI           DISTANCE          
REMARK 500   O    HOH A   453     O    HOH A   509              1.29            
REMARK 500   O    HOH A   486     O    HOH A   507              1.95            
REMARK 500   O    HOH A   424     O    HOH A   505              2.05            
REMARK 500                                                                      
REMARK 500 REMARK: NULL                                                         
REMARK 500                                                                      
REMARK 500 GEOMETRY AND STEREOCHEMISTRY                                         
REMARK 500 SUBTOPIC: TORSION ANGLES                                             
REMARK 500                                                                      
REMARK 500 TORSION ANGLES OUTSIDE THE EXPECTED RAMACHANDRAN REGIONS:            
REMARK 500 (M=MODEL NUMBER; RES=RESIDUE NAME; C=CHAIN IDENTIFIER;               
REMARK 500 SSEQ=SEQUENCE NUMBER; I=INSERTION CODE).                             
REMARK 500                                                                      
REMARK 500 STANDARD TABLE:                                                      
REMARK 500 FORMAT:(10X,I3,1X,A3,1X,A1,I4,A1,4X,F7.2,3X,F7.2)                    
REMARK 500                                                                      
REMARK 500 EXPECTED VALUES: GJ KLEYWEGT AND TA JONES (1996). PHI/PSI-           
REMARK 500 CHOLOGY: RAMACHANDRAN REVISITED. STRUCTURE 4, 1395 - 1400            
REMARK 500                                                                      
REMARK 500  M RES CSSEQI        PSI       PHI                                   
REMARK 500    ARG A  18       78.98   -113.24                                   
REMARK 500    PHE A 104      -57.53   -124.88                                   
REMARK 500                                                                      
REMARK 500 REMARK: NULL                                                         
REMARK 800                                                                      
REMARK 800 SITE                                                                 
REMARK 800 SITE_IDENTIFIER: AC1                                                 
REMARK 800 EVIDENCE_CODE: SOFTWARE                                              
REMARK 800 SITE_DESCRIPTION: BINDING SITE FOR RESIDUE GOL A 301                 
REMARK 900                                                                      
REMARK 900 RELATED ENTRIES                                                      
REMARK 900 RELATED ID: 18718   RELATED DB: BMRB                                 
REMARK 900 ALPHA4 INTEGRIN CYTOPLASMIC TAIL 1H AND 15N CHEMICAL SHIFT           
REMARK 900 RELATED ID: 18719   RELATED DB: BMRB                                 
REMARK 900 BETA2 INTEGRIN CYTOPLASMIC TAIL 1H AND 15N CHEMICAL SHIFT            
REMARK 900 RELATED ID: 2V7D   RELATED DB: PDB                                   
REMARK 900 14-3-3 PROTEIN ZETA IN COMPLEX WITH THR758 PHOSPHORYLATED            
REMARK 900 INTEGRIN BETA 2 PEPTIDE                                              
DBREF  4HKC A    1   245  UNP    P63104   1433Z_HUMAN      1    245             
DBREF  4HKC B 1003  1032  UNP    P13612   ITA4_HUMAN    1003   1032             
SEQADV 4HKC GLY A   -4  UNP  P63104              EXPRESSION TAG                 
SEQADV 4HKC PRO A   -3  UNP  P63104              EXPRESSION TAG                 
SEQADV 4HKC LEU A   -2  UNP  P63104              EXPRESSION TAG                 
SEQADV 4HKC GLY A   -1  UNP  P63104              EXPRESSION TAG                 
SEQADV 4HKC SER A    0  UNP  P63104              EXPRESSION TAG                 
SEQRES   1 A  250  GLY PRO LEU GLY SER MET ASP LYS ASN GLU LEU VAL GLN          
SEQRES   2 A  250  LYS ALA LYS LEU ALA GLU GLN ALA GLU ARG TYR ASP ASP          
SEQRES   3 A  250  MET ALA ALA CYS MET LYS SER VAL THR GLU GLN GLY ALA          
SEQRES   4 A  250  GLU LEU SER ASN GLU GLU ARG ASN LEU LEU SER VAL ALA          
SEQRES   5 A  250  TYR LYS ASN VAL VAL GLY ALA ARG ARG SER SER TRP ARG          
SEQRES   6 A  250  VAL VAL SER SER ILE GLU GLN LYS THR GLU GLY ALA GLU          
SEQRES   7 A  250  LYS LYS GLN GLN MET ALA ARG GLU TYR ARG GLU LYS ILE          
SEQRES   8 A  250  GLU THR GLU LEU ARG ASP ILE CYS ASN ASP VAL LEU SER          
SEQRES   9 A  250  LEU LEU GLU LYS PHE LEU ILE PRO ASN ALA SER GLN ALA          
SEQRES  10 A  250  GLU SER LYS VAL PHE TYR LEU LYS MET LYS GLY ASP TYR          
SEQRES  11 A  250  TYR ARG TYR LEU ALA GLU VAL ALA ALA GLY ASP ASP LYS          
SEQRES  12 A  250  LYS GLY ILE VAL ASP GLN SER GLN GLN ALA TYR GLN GLU          
SEQRES  13 A  250  ALA PHE GLU ILE SER LYS LYS GLU MET GLN PRO THR HIS          
SEQRES  14 A  250  PRO ILE ARG LEU GLY LEU ALA LEU ASN PHE SER VAL PHE          
SEQRES  15 A  250  TYR TYR GLU ILE LEU ASN SER PRO GLU LYS ALA CYS SER          
SEQRES  16 A  250  LEU ALA LYS THR ALA PHE ASP GLU ALA ILE ALA GLU LEU          
SEQRES  17 A  250  ASP THR LEU SER GLU GLU SER TYR LYS ASP SER THR LEU          
SEQRES  18 A  250  ILE MET GLN LEU LEU ARG ASP ASN LEU THR LEU TRP THR          
SEQRES  19 A  250  SER ASP THR GLN GLY ASP GLU ALA GLU ALA GLY GLU GLY          
SEQRES  20 A  250  GLY GLU ASN                                                  
SEQRES   1 B   30  GLY PHE PHE LYS ARG GLN TYR LYS SEP ILE LEU GLN GLU          
SEQRES   2 B   30  GLU ASN ARG ARG ASP SER TRP SER TYR ILE ASN SER LYS          
SEQRES   3 B   30  SER ASN ASP ASP                                              
MODRES 4HKC SEP B 1011  SER  PHOSPHOSERINE                                      
HET    SEP  B1011      10                                                       
HET    GOL  A 301       6                                                       
HETNAM     SEP PHOSPHOSERINE                                                    
HETNAM     GOL GLYCEROL                                                         
HETSYN     SEP PHOSPHONOSERINE                                                  
HETSYN     GOL GLYCERIN; PROPANE-1,2,3-TRIOL                                    
FORMUL   2  SEP    C3 H8 N O6 P                                                 
FORMUL   3  GOL    C3 H8 O3                                                     
FORMUL   4  HOH   *121(H2 O)                                                    
HELIX    1   1 ASP A    2  ALA A   16  1                                  15    
HELIX    2   2 ARG A   18  GLN A   32  1                                  15    
HELIX    3   3 SER A   37  THR A   69  1                                  33    
HELIX    4   4 ALA A   72  PHE A  104  1                                  33    
HELIX    5   5 PHE A  104  ALA A  109  1                                   6    
HELIX    6   6 GLN A  111  VAL A  132  1                                  22    
HELIX    7   7 ALA A  134  MET A  160  1                                  27    
HELIX    8   8 HIS A  164  ILE A  181  1                                  18    
HELIX    9   9 SER A  184  GLU A  202  1                                  19    
HELIX   10  10 LEU A  203  LEU A  206  5                                   4    
HELIX   11  11 SER A  210  THR A  229  1                                  20    
LINK         C   LYS B1010                 N   SEP B1011     1555   1555  1.31  
LINK         C   SEP B1011                 N   ILE B1012     1555   1555  1.33  
SITE     1 AC1  4 LEU A 203  ASP A 204  LEU A 206  HOH A 501                    
CRYST1   89.030  111.600   72.990  90.00  90.00  90.00 C 2 2 21      8          
ORIGX1      1.000000  0.000000  0.000000        0.00000                         
ORIGX2      0.000000  1.000000  0.000000        0.00000                         
ORIGX3      0.000000  0.000000  1.000000        0.00000                         
SCALE1      0.011232  0.000000  0.000000        0.00000                         
SCALE2      0.000000  0.008961  0.000000        0.00000                         
SCALE3      0.000000  0.000000  0.013701        0.00000                         
ATOM      1  N   ASP A   2      37.751  23.880  -0.251  1.00 89.47           N  
ANISOU    1  N   ASP A   2     8937   8910  16149  -1815   1215    -74       N  
ATOM      2  CA  ASP A   2      37.101  24.697   0.768  1.00 88.91           C  
ANISOU    2  CA  ASP A   2     9050   8819  15914  -1808    993    -97       C  
ATOM      3  C   ASP A   2      35.860  24.009   1.333  1.00 88.56           C  
ANISOU    3  C   ASP A   2     9185   8963  15500  -1628    765    -42       C  
ATOM      4  O   ASP A   2      35.287  23.128   0.680  1.00 85.60           O  
ANISOU    4  O   ASP A   2     8867   8718  14938  -1507    848     42       O  
ATOM      5  CB  ASP A   2      36.834  26.144   0.281  1.00 92.33           C  
ANISOU    5  CB  ASP A   2     9717   9082  16283  -1877   1232    -46       C  
ATOM      6  CG  ASP A   2      35.586  26.338  -0.560  1.00105.94           C  
ANISOU    6  CG  ASP A   2    11773  10859  17620  -1732   1415    105       C  
ATOM      7  OD1 ASP A   2      35.568  25.859  -1.713  1.00108.01           O  
ANISOU    7  OD1 ASP A   2    12052  11152  17834  -1685   1663    187       O  
ATOM      8  OD2 ASP A   2      34.641  26.997  -0.075  1.00111.81           O  
ANISOU    8  OD2 ASP A   2    12761  11608  18113  -1663   1312    138       O  
ATOM      9  N   LYS A   3      35.496  24.367   2.578  1.00 83.97           N  
ANISOU    9  N   LYS A   3     8681   8392  14831  -1618    475   -101       N  
ATOM     10  CA  LYS A   3      34.398  23.771   3.334  1.00 80.68           C  
ANISOU   10  CA  LYS A   3     8420   8136  14098  -1467    239    -70       C  
ATOM     11  C   LYS A   3      33.112  23.742   2.552  1.00 82.83           C  
ANISOU   11  C   LYS A   3     8952   8498  14021  -1330    408     61       C  
ATOM     12  O   LYS A   3      32.477  22.682   2.499  1.00 82.36           O  
ANISOU   12  O   LYS A   3     8913   8600  13782  -1208    343    105       O  
ATOM     13  CB  LYS A   3      34.200  24.493   4.665  1.00 82.66           C  
ANISOU   13  CB  LYS A   3     8768   8337  14300  -1495    -27   -149       C  
ATOM     14  CG  LYS A   3      32.916  24.152   5.402  1.00 93.46           C  
ANISOU   14  CG  LYS A   3    10358   9842  15311  -1345   -211   -108       C  
ATOM     15  CD  LYS A   3      32.858  24.884   6.719  1.00104.87           C  
ANISOU   15  CD  LYS A   3    11895  11219  16731  -1385   -460   -198       C  
ATOM     16  CE  LYS A   3      32.390  26.313   6.547  1.00121.86           C  
ANISOU   16  CE  LYS A   3    14267  13240  18795  -1423   -318   -176       C  
ATOM     17  NZ  LYS A   3      31.052  26.380   5.895  1.00133.18           N  
ANISOU   17  NZ  LYS A   3    15946  14756  19900  -1279   -153    -48       N  
ATOM     18  N   ASN A   4      32.738  24.853   1.935  1.00 77.40           N  
ANISOU   18  N   ASN A   4     8467   7705  13237  -1345    614    121       N  
ATOM     19  CA  ASN A   4      31.502  24.908   1.172  1.00 74.99           C  
ANISOU   19  CA  ASN A   4     8414   7483  12596  -1201    759    242       C  
ATOM     20  C   ASN A   4      31.429  23.910   0.022  1.00 74.68           C  
ANISOU   20  C   ASN A   4     8326   7547  12503  -1130    939    314       C  
ATOM     21  O   ASN A   4      30.361  23.391  -0.270  1.00 70.94           O  
ANISOU   21  O   ASN A   4     7976   7225  11754   -987    908    375       O  
ATOM     22  CB  ASN A   4      31.218  26.325   0.683  1.00 79.02           C  
ANISOU   22  CB  ASN A   4     9168   7853  13004  -1210    929    295       C  
ATOM     23  CG  ASN A   4      30.686  27.220   1.783  1.00117.97           C  
ANISOU   23  CG  ASN A   4    14232  12730  17862  -1218    733    242       C  
ATOM     24  OD1 ASN A   4      30.725  26.865   2.958  1.00115.94           O  
ANISOU   24  OD1 ASN A   4    13937  12564  17553  -1186    460    179       O  
ATOM     25  ND2 ASN A   4      30.185  28.388   1.407  1.00114.41           N  
ANISOU   25  ND2 ASN A   4    13962  12117  17391  -1255    877    268       N  
ATOM     26  N   GLU A   5      32.556  23.635  -0.623  1.00 71.22           N  
ANISOU   26  N   GLU A   5     7694   7031  12335  -1231   1117    295       N  
ATOM     27  CA  GLU A   5      32.573  22.657  -1.705  1.00 69.89           C  
ANISOU   27  CA  GLU A   5     7464   6948  12144  -1175   1290    348       C  
ATOM     28  C   GLU A   5      32.368  21.243  -1.180  1.00 70.82           C  
ANISOU   28  C   GLU A   5     7452   7244  12214  -1093   1068    316       C  
ATOM     29  O   GLU A   5      31.660  20.453  -1.782  1.00 68.53           O  
ANISOU   29  O   GLU A   5     7247   7083  11710   -978   1123    377       O  
ATOM     30  CB  GLU A   5      33.867  22.728  -2.512  1.00 73.70           C  
ANISOU   30  CB  GLU A   5     7749   7294  12960  -1311   1529    319       C  
ATOM     31  CG  GLU A   5      33.796  23.638  -3.723  1.00 87.98           C  
ANISOU   31  CG  GLU A   5     9729   9027  14674  -1297   1891    419       C  
ATOM     32  CD  GLU A   5      34.902  23.368  -4.723  1.00117.57           C  
ANISOU   32  CD  GLU A   5    13279  12650  18744  -1424   2158    392       C  
ATOM     33  OE1 GLU A   5      35.529  24.340  -5.193  1.00115.50           O  
ANISOU   33  OE1 GLU A   5    13013  12196  18675  -1558   2332    376       O  
ATOM     34  OE2 GLU A   5      35.146  22.187  -5.043  1.00109.10           O  
ANISOU   34  OE2 GLU A   5    12054  11662  17737  -1392   2203    383       O  
ATOM     35  N   LEU A   6      32.997  20.924  -0.057  1.00 66.27           N  
ANISOU   35  N   LEU A   6     6684   6670  11827  -1147    812    219       N  
ATOM     36  CA  LEU A   6      32.822  19.596   0.548  1.00 63.52           C  
ANISOU   36  CA  LEU A   6     6235   6469  11432  -1066    595    193       C  
ATOM     37  C   LEU A   6      31.357  19.370   0.986  1.00 63.94           C  
ANISOU   37  C   LEU A   6     6516   6660  11119   -932    461    242       C  
ATOM     38  O   LEU A   6      30.818  18.272   0.797  1.00 62.11           O  
ANISOU   38  O   LEU A   6     6290   6563  10745   -837    436    270       O  
ATOM     39  CB  LEU A   6      33.790  19.384   1.720  1.00 64.05           C  
ANISOU   39  CB  LEU A   6     6080   6494  11761  -1141    336     81       C  
ATOM     40  CG  LEU A   6      35.267  19.270   1.392  1.00 69.87           C  
ANISOU   40  CG  LEU A   6     6523   7128  12895  -1259    423     12       C  
ATOM     41  CD1 LEU A   6      36.110  19.455   2.648  1.00 70.39           C  
ANISOU   41  CD1 LEU A   6     6410   7134  13201  -1337    135   -110       C  
ATOM     42  CD2 LEU A   6      35.566  17.945   0.708  1.00 70.85           C  
ANISOU   42  CD2 LEU A   6     6501   7338  13079  -1198    514     32       C  
ATOM     43  N   VAL A   7      30.705  20.415   1.522  1.00 59.39           N  
ANISOU   43  N   VAL A   7     6126   6042  10397   -925    397    249       N  
ATOM     44  CA  VAL A   7      29.301  20.344   1.952  1.00 57.02           C  
ANISOU   44  CA  VAL A   7     6036   5859   9768   -802    291    288       C  
ATOM     45  C   VAL A   7      28.406  20.111   0.734  1.00 58.26           C  
ANISOU   45  C   VAL A   7     6326   6105   9703   -700    495    379       C  
ATOM     46  O   VAL A   7      27.497  19.290   0.789  1.00 56.58           O  
ANISOU   46  O   VAL A   7     6168   6039   9290   -597    428    400       O  
ATOM     47  CB  VAL A   7      28.916  21.612   2.738  1.00 61.27           C  
ANISOU   47  CB  VAL A   7     6737   6310  10233   -823    203    268       C  
ATOM     48  CG1 VAL A   7      27.424  21.651   3.020  1.00 59.37           C  
ANISOU   48  CG1 VAL A   7     6714   6182   9661   -690    145    313       C  
ATOM     49  CG2 VAL A   7      29.711  21.708   4.038  1.00 62.23           C  
ANISOU   49  CG2 VAL A   7     6741   6364  10541   -911    -43    165       C  
ATOM     50  N   GLN A   8      28.662  20.818  -0.368  1.00 56.64           N  
ANISOU   50  N   GLN A   8     6179   5809   9534   -729    742    430       N  
ATOM     51  CA  GLN A   8      27.890  20.615  -1.591  1.00 55.36           C  
ANISOU   51  CA  GLN A   8     6153   5724   9158   -627    930    513       C  
ATOM     52  C   GLN A   8      28.097  19.198  -2.158  1.00 55.69           C  
ANISOU   52  C   GLN A   8     6059   5876   9225   -597    967    510       C  
ATOM     53  O   GLN A   8      27.154  18.582  -2.649  1.00 53.22           O  
ANISOU   53  O   GLN A   8     5839   5697   8686   -488    982    546       O  
ATOM     54  CB  GLN A   8      28.177  21.715  -2.615  1.00 58.22           C  
ANISOU   54  CB  GLN A   8     6636   5943   9543   -661   1191    572       C  
ATOM     55  CG  GLN A   8      27.700  23.099  -2.138  1.00 71.45           C  
ANISOU   55  CG  GLN A   8     8498   7520  11131   -657   1163    587       C  
ATOM     56  CD  GLN A   8      26.240  23.151  -1.701  1.00 87.01           C  
ANISOU   56  CD  GLN A   8    10643   9618  12797   -511   1019    612       C  
ATOM     57  OE1 GLN A   8      25.307  22.854  -2.474  1.00 75.90           O  
ANISOU   57  OE1 GLN A   8     9357   8322  11159   -383   1085    671       O  
ATOM     58  NE2 GLN A   8      26.012  23.559  -0.448  1.00 86.05           N  
ANISOU   58  NE2 GLN A   8    10540   9480  12675   -528    820    558       N  
ATOM     59  N   LYS A   9      29.316  18.681  -2.047  1.00 51.96           N  
ANISOU   59  N   LYS A   9     5361   5347   9034   -693    971    458       N  
ATOM     60  CA  LYS A   9      29.667  17.332  -2.451  1.00 50.82           C  
ANISOU   60  CA  LYS A   9     5068   5285   8957   -673    996    443       C  
ATOM     61  C   LYS A   9      28.916  16.313  -1.573  1.00 52.33           C  
ANISOU   61  C   LYS A   9     5254   5623   9006   -593    758    418       C  
ATOM     62  O   LYS A   9      28.430  15.306  -2.092  1.00 52.20           O  
ANISOU   62  O   LYS A   9     5249   5720   8866   -521    795    435       O  
ATOM     63  CB  LYS A   9      31.188  17.140  -2.374  1.00 55.36           C  
ANISOU   63  CB  LYS A   9     5385   5750   9898   -791   1031    383       C  
ATOM     64  N   ALA A  10      28.768  16.606  -0.253  1.00 47.03           N  
ANISOU   64  N   ALA A  10     4590   4944   8336   -606    523    376       N  
ATOM     65  CA  ALA A  10      28.062  15.723   0.674  1.00 45.15           C  
ANISOU   65  CA  ALA A  10     4373   4824   7959   -537    310    355       C  
ATOM     66  C   ALA A  10      26.580  15.691   0.301  1.00 47.56           C  
ANISOU   66  C   ALA A  10     4875   5250   7946   -430    352    405       C  
ATOM     67  O   ALA A  10      25.980  14.614   0.326  1.00 45.34           O  
ANISOU   67  O   ALA A  10     4592   5086   7548   -367    306    403       O  
ATOM     68  CB  ALA A  10      28.236  16.192   2.108  1.00 46.05           C  
ANISOU   68  CB  ALA A  10     4488   4885   8124   -573     74    302       C  
ATOM     69  N   LYS A  11      26.008  16.841  -0.119  1.00 43.31           N  
ANISOU   69  N   LYS A  11     4498   4678   7280   -406    451    447       N  
ATOM     70  CA  LYS A  11      24.594  16.867  -0.518  1.00 43.00           C  
ANISOU   70  CA  LYS A  11     4630   4756   6952   -292    482    487       C  
ATOM     71  C   LYS A  11      24.379  16.065  -1.795  1.00 47.47           C  
ANISOU   71  C   LYS A  11     5188   5406   7442   -242    638    517       C  
ATOM     72  O   LYS A  11      23.363  15.402  -1.908  1.00 46.52           O  
ANISOU   72  O   LYS A  11     5120   5420   7136   -160    599    515       O  
ATOM     73  CB  LYS A  11      24.092  18.287  -0.717  1.00 44.52           C  
ANISOU   73  CB  LYS A  11     4998   4883   7036   -263    551    527       C  
ATOM     74  CG  LYS A  11      24.033  19.074   0.567  1.00 57.44           C  
ANISOU   74  CG  LYS A  11     6682   6452   8691   -294    391    492       C  
ATOM     75  CD  LYS A  11      23.602  20.489   0.209  1.00 64.30           C  
ANISOU   75  CD  LYS A  11     7730   7237   9464   -262    491    537       C  
ATOM     76  CE  LYS A  11      23.581  21.394   1.391  1.00 85.68           C  
ANISOU   76  CE  LYS A  11    10504   9856  12194   -297    357    499       C  
ATOM     77  NZ  LYS A  11      23.311  22.804   0.983  1.00 95.98           N  
ANISOU   77  NZ  LYS A  11    11982  11050  13434   -274    475    544       N  
ATOM     78  N   LEU A  12      25.315  16.133  -2.751  1.00 45.73           N  
ANISOU   78  N   LEU A  12     4907   5105   7366   -293    819    536       N  
ATOM     79  CA  LEU A  12      25.261  15.378  -3.993  1.00 45.98           C  
ANISOU   79  CA  LEU A  12     4939   5197   7334   -252    980    559       C  
ATOM     80  C   LEU A  12      25.353  13.874  -3.671  1.00 48.06           C  
ANISOU   80  C   LEU A  12     5062   5553   7646   -250    886    511       C  
ATOM     81  O   LEU A  12      24.545  13.081  -4.162  1.00 45.65           O  
ANISOU   81  O   LEU A  12     4805   5369   7170   -178    899    509       O  
ATOM     82  CB  LEU A  12      26.432  15.827  -4.872  1.00 48.13           C  
ANISOU   82  CB  LEU A  12     5162   5330   7793   -328   1199    582       C  
ATOM     83  CG  LEU A  12      26.291  15.695  -6.382  1.00 53.70           C  
ANISOU   83  CG  LEU A  12     5973   6051   8378   -276   1430    630       C  
ATOM     84  CD1 LEU A  12      25.035  16.428  -6.906  1.00 54.62           C  
ANISOU   84  CD1 LEU A  12     6335   6227   8192   -161   1451    685       C  
ATOM     85  CD2 LEU A  12      27.531  16.208  -7.060  1.00 53.50           C  
ANISOU   85  CD2 LEU A  12     5896   5865   8566   -369   1657    649       C  
ATOM     86  N   ALA A  13      26.323  13.498  -2.807  1.00 44.47           N  
ANISOU   86  N   ALA A  13     4437   5036   7425   -325    779    467       N  
ATOM     87  CA  ALA A  13      26.509  12.109  -2.398  1.00 43.07           C  
ANISOU   87  CA  ALA A  13     4134   4922   7310   -318    680    426       C  
ATOM     88  C   ALA A  13      25.231  11.581  -1.744  1.00 44.15           C  
ANISOU   88  C   ALA A  13     4368   5185   7222   -247    531    415       C  
ATOM     89  O   ALA A  13      24.838  10.454  -2.021  1.00 41.76           O  
ANISOU   89  O   ALA A  13     4048   4970   6847   -210    539    401       O  
ATOM     90  CB  ALA A  13      27.672  12.007  -1.428  1.00 44.07           C  
ANISOU   90  CB  ALA A  13     4086   4954   7704   -392    549    382       C  
ATOM     91  N   GLU A  14      24.582  12.384  -0.876  1.00 40.19           N  
ANISOU   91  N   GLU A  14     3969   4686   6616   -233    407    418       N  
ATOM     92  CA  GLU A  14      23.334  11.951  -0.233  1.00 38.45           C  
ANISOU   92  CA  GLU A  14     3841   4580   6190   -170    289    404       C  
ATOM     93  C   GLU A  14      22.280  11.622  -1.274  1.00 43.05           C  
ANISOU   93  C   GLU A  14     4505   5280   6571    -96    401    418       C  
ATOM     94  O   GLU A  14      21.620  10.596  -1.171  1.00 43.21           O  
ANISOU   94  O   GLU A  14     4519   5399   6500    -66    361    391       O  
ATOM     95  CB  GLU A  14      22.792  13.053   0.676  1.00 39.33           C  
ANISOU   95  CB  GLU A  14     4065   4664   6215   -159    184    407       C  
ATOM     96  CG  GLU A  14      21.524  12.643   1.416  1.00 39.80           C  
ANISOU   96  CG  GLU A  14     4212   4830   6079    -99     79    388       C  
ATOM     97  CD  GLU A  14      20.982  13.685   2.372  1.00 44.07           C  
ANISOU   97  CD  GLU A  14     4871   5341   6534    -84    -16    385       C  
ATOM     98  OE1 GLU A  14      21.293  14.882   2.199  1.00 45.06           O  
ANISOU   98  OE1 GLU A  14     5045   5379   6697   -100     24    406       O  
ATOM     99  OE2 GLU A  14      20.173  13.316   3.246  1.00 43.86           O  
ANISOU   99  OE2 GLU A  14     4903   5374   6390    -53   -112    361       O  
ATOM    100  N   GLN A  15      22.092  12.514  -2.258  1.00 40.71           N  
ANISOU  100  N   GLN A  15     4298   4970   6200    -66    534    457       N  
ATOM    101  CA  GLN A  15      21.122  12.311  -3.332  1.00 40.22           C  
ANISOU  101  CA  GLN A  15     4326   5018   5937     17    626    467       C  
ATOM    102  C   GLN A  15      21.409  11.005  -4.098  1.00 44.84           C  
ANISOU  102  C   GLN A  15     4831   5653   6554      8    704    442       C  
ATOM    103  O   GLN A  15      20.485  10.283  -4.449  1.00 43.75           O  
ANISOU  103  O   GLN A  15     4722   5635   6266     60    694    413       O  
ATOM    104  CB  GLN A  15      21.129  13.511  -4.289  1.00 42.06           C  
ANISOU  104  CB  GLN A  15     4682   5195   6104     53    762    524       C  
ATOM    105  CG  GLN A  15      20.372  14.733  -3.744  1.00 47.47           C  
ANISOU  105  CG  GLN A  15     5492   5867   6676    103    691    545       C  
ATOM    106  CD  GLN A  15      18.973  14.353  -3.321  1.00 71.94           C  
ANISOU  106  CD  GLN A  15     8631   9113   9591    183    575    510       C  
ATOM    107  OE1 GLN A  15      18.157  13.894  -4.134  1.00 70.20           O  
ANISOU  107  OE1 GLN A  15     8446   9008   9218    258    609    499       O  
ATOM    108  NE2 GLN A  15      18.692  14.455  -2.014  1.00 60.59           N  
ANISOU  108  NE2 GLN A  15     7179   7674   8170    164    437    483       N  
ATOM    109  N   ALA A  16      22.687  10.703  -4.300  1.00 40.99           N  
ANISOU  109  N   ALA A  16     4232   5070   6274    -59    779    445       N  
ATOM    110  CA  ALA A  16      23.162   9.510  -5.002  1.00 40.49           C  
ANISOU  110  CA  ALA A  16     4084   5025   6276    -71    871    420       C  
ATOM    111  C   ALA A  16      23.134   8.240  -4.127  1.00 42.70           C  
ANISOU  111  C   ALA A  16     4265   5346   6613    -87    740    372       C  
ATOM    112  O   ALA A  16      23.496   7.169  -4.595  1.00 42.23           O  
ANISOU  112  O   ALA A  16     4137   5296   6612    -93    804    347       O  
ATOM    113  CB  ALA A  16      24.581   9.762  -5.499  1.00 41.62           C  
ANISOU  113  CB  ALA A  16     4135   5036   6644   -134   1013    439       C  
ATOM    114  N   GLU A  17      22.806   8.396  -2.836  1.00 38.96           N  
ANISOU  114  N   GLU A  17     3794   4875   6134    -95    568    363       N  
ATOM    115  CA  GLU A  17      22.787   7.351  -1.828  1.00 38.43           C  
ANISOU  115  CA  GLU A  17     3668   4822   6110   -106    434    329       C  
ATOM    116  C   GLU A  17      24.151   6.714  -1.681  1.00 41.52           C  
ANISOU  116  C   GLU A  17     3911   5119   6745   -149    433    320       C  
ATOM    117  O   GLU A  17      24.290   5.489  -1.550  1.00 40.99           O  
ANISOU  117  O   GLU A  17     3788   5066   6720   -143    413    294       O  
ATOM    118  CB  GLU A  17      21.691   6.305  -2.106  1.00 38.92           C  
ANISOU  118  CB  GLU A  17     3777   5005   6007    -69    445    294       C  
ATOM    119  CG  GLU A  17      20.299   6.890  -2.011  1.00 50.74           C  
ANISOU  119  CG  GLU A  17     5391   6600   7288    -22    410    289       C  
ATOM    120  CD  GLU A  17      19.228   5.861  -2.296  1.00 51.75           C  
ANISOU  120  CD  GLU A  17     5539   6845   7278      2    421    239       C  
ATOM    121  OE1 GLU A  17      19.007   4.981  -1.438  1.00 61.21           O  
ANISOU  121  OE1 GLU A  17     6719   8051   8489    -20    346    211       O  
ATOM    122  OE2 GLU A  17      18.695   5.865  -3.422  1.00 54.67           O  
ANISOU  122  OE2 GLU A  17     5946   7290   7535     39    512    224       O  
ATOM    123  N   ARG A  18      25.171   7.549  -1.706  1.00 39.42           N  
ANISOU  123  N   ARG A  18     3576   4751   6651   -192    459    336       N  
ATOM    124  CA  ARG A  18      26.561   7.102  -1.566  1.00 39.74           C  
ANISOU  124  CA  ARG A  18     3444   4694   6961   -233    455    320       C  
ATOM    125  C   ARG A  18      27.042   7.672  -0.238  1.00 45.27           C  
ANISOU  125  C   ARG A  18     4104   5324   7773   -264    258    309       C  
ATOM    126  O   ARG A  18      27.712   8.719  -0.176  1.00 45.03           O  
ANISOU  126  O   ARG A  18     4029   5208   7872   -314    267    312       O  
ATOM    127  CB  ARG A  18      27.413   7.566  -2.757  1.00 38.39           C  
ANISOU  127  CB  ARG A  18     3206   4455   6923   -267    668    334       C  
ATOM    128  CG  ARG A  18      27.075   6.812  -4.039  1.00 40.04           C  
ANISOU  128  CG  ARG A  18     3458   4726   7028   -231    852    335       C  
ATOM    129  CD  ARG A  18      27.762   7.429  -5.255  1.00 39.54           C  
ANISOU  129  CD  ARG A  18     3385   4593   7046   -258   1086    358       C  
ATOM    130  NE  ARG A  18      29.220   7.446  -5.103  1.00 42.52           N  
ANISOU  130  NE  ARG A  18     3567   4849   7741   -320   1126    340       N  
ATOM    131  CZ  ARG A  18      30.057   6.499  -5.525  1.00 51.10           C  
ANISOU  131  CZ  ARG A  18     4515   5900   9001   -323   1220    312       C  
ATOM    132  NH1 ARG A  18      29.600   5.446  -6.197  1.00 35.10           N  
ANISOU  132  NH1 ARG A  18     2543   3944   6851   -273   1301    300       N  
ATOM    133  NH2 ARG A  18      31.360   6.617  -5.313  1.00 42.13           N  
ANISOU  133  NH2 ARG A  18     3181   4655   8171   -376   1241    288       N  
ATOM    134  N   TYR A  19      26.636   6.991   0.846  1.00 41.42           N  
ANISOU  134  N   TYR A  19     3652   4868   7219   -234     81    293       N  
ATOM    135  CA  TYR A  19      26.880   7.446   2.209  1.00 40.88           C  
ANISOU  135  CA  TYR A  19     3595   4746   7194   -248   -131    280       C  
ATOM    136  C   TYR A  19      28.300   7.422   2.686  1.00 46.38           C  
ANISOU  136  C   TYR A  19     4119   5336   8167   -282   -235    251       C  
ATOM    137  O   TYR A  19      28.637   8.236   3.535  1.00 48.72           O  
ANISOU  137  O   TYR A  19     4417   5572   8521   -312   -378    233       O  
ATOM    138  CB  TYR A  19      25.915   6.807   3.190  1.00 40.66           C  
ANISOU  138  CB  TYR A  19     3694   4777   6976   -202   -266    278       C  
ATOM    139  CG  TYR A  19      24.483   7.104   2.825  1.00 41.29           C  
ANISOU  139  CG  TYR A  19     3926   4959   6804   -176   -180    293       C  
ATOM    140  CD1 TYR A  19      23.955   8.389   2.966  1.00 43.03           C  
ANISOU  140  CD1 TYR A  19     4243   5182   6925   -181   -183    305       C  
ATOM    141  CD2 TYR A  19      23.669   6.121   2.275  1.00 42.29           C  
ANISOU  141  CD2 TYR A  19     4088   5176   6804   -145    -90    289       C  
ATOM    142  CE1 TYR A  19      22.636   8.675   2.614  1.00 43.63           C  
ANISOU  142  CE1 TYR A  19     4442   5354   6783   -142   -112    315       C  
ATOM    143  CE2 TYR A  19      22.341   6.393   1.924  1.00 42.30           C  
ANISOU  143  CE2 TYR A  19     4204   5278   6590   -117    -25    290       C  
ATOM    144  CZ  TYR A  19      21.833   7.673   2.092  1.00 48.62           C  
ANISOU  144  CZ  TYR A  19     5089   6084   7298   -110    -38    304       C  
ATOM    145  OH  TYR A  19      20.525   7.933   1.759  1.00 52.99           O  
ANISOU  145  OH  TYR A  19     5741   6740   7654    -69     15    300       O  
ATOM    146  N   ASP A  20      29.156   6.539   2.149  1.00 43.03           N  
ANISOU  146  N   ASP A  20     3540   4885   7924   -277   -167    238       N  
ATOM    147  CA  ASP A  20      30.572   6.559   2.537  1.00 44.01           C  
ANISOU  147  CA  ASP A  20     3465   4909   8348   -305   -263    200       C  
ATOM    148  C   ASP A  20      31.179   7.845   1.983  1.00 48.78           C  
ANISOU  148  C   ASP A  20     3993   5444   9097   -387   -148    192       C  
ATOM    149  O   ASP A  20      31.903   8.517   2.706  1.00 50.55           O  
ANISOU  149  O   ASP A  20     4133   5592   9483   -432   -289    155       O  
ATOM    150  CB  ASP A  20      31.339   5.371   1.988  1.00 46.07           C  
ANISOU  150  CB  ASP A  20     3568   5152   8783   -275   -187    185       C  
ATOM    151  CG  ASP A  20      30.939   4.035   2.554  1.00 57.33           C  
ANISOU  151  CG  ASP A  20     5055   6616  10111   -197   -298    190       C  
ATOM    152  OD1 ASP A  20      30.670   3.956   3.760  1.00 58.19           O  
ANISOU  152  OD1 ASP A  20     5251   6721  10139   -167   -516    189       O  
ATOM    153  OD2 ASP A  20      31.040   3.052   1.832  1.00 68.73           O  
ANISOU  153  OD2 ASP A  20     6454   8075  11586   -166   -170    191       O  
ATOM    154  N   ASP A  21      30.847   8.231   0.730  1.00 44.88           N  
ANISOU  154  N   ASP A  21     3548   4971   8533   -406    103    224       N  
ATOM    155  CA  ASP A  21      31.339   9.510   0.168  1.00 46.52           C  
ANISOU  155  CA  ASP A  21     3724   5099   8854   -484    242    228       C  
ATOM    156  C   ASP A  21      30.805  10.667   1.004  1.00 48.91           C  
ANISOU  156  C   ASP A  21     4159   5385   9040   -508    107    230       C  
ATOM    157  O   ASP A  21      31.549  11.574   1.329  1.00 49.91           O  
ANISOU  157  O   ASP A  21     4207   5414   9344   -582     69    200       O  
ATOM    158  CB  ASP A  21      30.865   9.719  -1.286  1.00 48.16           C  
ANISOU  158  CB  ASP A  21     4030   5337   8934   -478    525    275       C  
ATOM    159  CG  ASP A  21      31.575   8.884  -2.314  1.00 55.00           C  
ANISOU  159  CG  ASP A  21     4767   6186   9945   -476    719    268       C  
ATOM    160  OD1 ASP A  21      32.553   8.190  -1.949  1.00 58.09           O  
ANISOU  160  OD1 ASP A  21     4961   6532  10579   -484    649    224       O  
ATOM    161  OD2 ASP A  21      31.206   8.970  -3.487  1.00 56.69           O  
ANISOU  161  OD2 ASP A  21     5078   6424  10038   -462    941    302       O  
ATOM    162  N   MET A  22      29.536  10.612   1.395  1.00 41.75           N  
ANISOU  162  N   MET A  22     3445   4568   7850   -448     34    258       N  
ATOM    163  CA  MET A  22      28.929  11.667   2.199  1.00 40.73           C  
ANISOU  163  CA  MET A  22     3460   4426   7589   -457    -83    260       C  
ATOM    164  C   MET A  22      29.631  11.833   3.529  1.00 48.61           C  
ANISOU  164  C   MET A  22     4386   5354   8730   -490   -330    206       C  
ATOM    165  O   MET A  22      29.965  12.955   3.931  1.00 50.53           O  
ANISOU  165  O   MET A  22     4637   5513   9049   -552   -381    181       O  
ATOM    166  CB  MET A  22      27.461  11.337   2.426  1.00 40.04           C  
ANISOU  166  CB  MET A  22     3562   4456   7194   -378   -118    289       C  
ATOM    167  CG  MET A  22      26.667  12.500   2.903  1.00 40.67           C  
ANISOU  167  CG  MET A  22     3808   4531   7112   -374   -162    300       C  
ATOM    168  SD  MET A  22      25.012  11.954   3.383  1.00 41.65           S  
ANISOU  168  SD  MET A  22     4113   4792   6919   -283   -223    315       S  
ATOM    169  CE  MET A  22      24.385  13.501   4.036  1.00 39.84           C  
ANISOU  169  CE  MET A  22     4049   4522   6567   -283   -278    318       C  
ATOM    170  N   ALA A  23      29.880  10.710   4.192  1.00 45.00           N  
ANISOU  170  N   ALA A  23     3866   4923   8311   -447   -486    184       N  
ATOM    171  CA  ALA A  23      30.583  10.693   5.473  1.00 46.50           C  
ANISOU  171  CA  ALA A  23     3993   5050   8625   -457   -750    130       C  
ATOM    172  C   ALA A  23      31.993  11.237   5.339  1.00 51.11           C  
ANISOU  172  C   ALA A  23     4354   5525   9541   -541   -761     74       C  
ATOM    173  O   ALA A  23      32.398  12.019   6.199  1.00 52.17           O  
ANISOU  173  O   ALA A  23     4481   5588   9751   -587   -932     24       O  
ATOM    174  CB  ALA A  23      30.609   9.279   6.061  1.00 46.09           C  
ANISOU  174  CB  ALA A  23     3924   5039   8547   -379   -890    128       C  
ATOM    175  N   ALA A  24      32.745  10.833   4.276  1.00 48.02           N  
ANISOU  175  N   ALA A  24     3780   5113   9352   -564   -575     74       N  
ATOM    176  CA  ALA A  24      34.131  11.302   4.064  1.00 49.60           C  
ANISOU  176  CA  ALA A  24     3736   5205   9906   -652   -550     13       C  
ATOM    177  C   ALA A  24      34.130  12.792   3.889  1.00 57.98           C  
ANISOU  177  C   ALA A  24     4853   6190  10988   -749   -461      6       C  
ATOM    178  O   ALA A  24      34.963  13.461   4.490  1.00 62.12           O  
ANISOU  178  O   ALA A  24     5256   6621  11723   -826   -590    -65       O  
ATOM    179  CB  ALA A  24      34.754  10.637   2.859  1.00 50.28           C  
ANISOU  179  CB  ALA A  24     3654   5286  10166   -655   -314     24       C  
ATOM    180  N   CYS A  25      33.162  13.345   3.128  1.00 54.10           N  
ANISOU  180  N   CYS A  25     4555   5733  10270   -742   -258     75       N  
ATOM    181  CA  CYS A  25      33.076  14.801   2.956  1.00 53.63           C  
ANISOU  181  CA  CYS A  25     4584   5589  10204   -822   -163     79       C  
ATOM    182  C   CYS A  25      32.867  15.489   4.282  1.00 55.34           C  
ANISOU  182  C   CYS A  25     4893   5773  10359   -838   -420     33       C  
ATOM    183  O   CYS A  25      33.538  16.469   4.578  1.00 56.08           O  
ANISOU  183  O   CYS A  25     4923   5754  10631   -936   -455    -22       O  
ATOM    184  CB  CYS A  25      31.973  15.172   1.974  1.00 52.84           C  
ANISOU  184  CB  CYS A  25     4697   5540   9838   -778     65    165       C  
ATOM    185  SG  CYS A  25      32.361  14.724   0.275  1.00 57.51           S  
ANISOU  185  SG  CYS A  25     5208   6130  10512   -783    405    211       S  
ATOM    186  N   MET A  26      31.894  15.013   5.058  1.00 49.60           N  
ANISOU  186  N   MET A  26     4333   5139   9373   -746   -582     54       N  
ATOM    187  CA  MET A  26      31.549  15.635   6.331  1.00 48.23           C  
ANISOU  187  CA  MET A  26     4294   4941   9092   -747   -811     16       C  
ATOM    188  C   MET A  26      32.612  15.470   7.387  1.00 53.59           C  
ANISOU  188  C   MET A  26     4820   5555   9987   -784  -1080    -76       C  
ATOM    189  O   MET A  26      32.797  16.374   8.190  1.00 53.10           O  
ANISOU  189  O   MET A  26     4807   5416   9951   -838  -1226   -134       O  
ATOM    190  CB  MET A  26      30.150  15.220   6.782  1.00 47.44           C  
ANISOU  190  CB  MET A  26     4426   4952   8649   -642   -864     66       C  
ATOM    191  CG  MET A  26      29.049  15.706   5.833  1.00 48.31           C  
ANISOU  191  CG  MET A  26     4695   5115   8547   -608   -631    140       C  
ATOM    192  SD  MET A  26      29.201  17.439   5.267  1.00 51.99           S  
ANISOU  192  SD  MET A  26     5223   5458   9073   -693   -468    146       S  
ATOM    193  CE  MET A  26      29.246  18.340   6.850  1.00 49.69           C  
ANISOU  193  CE  MET A  26     5033   5083   8765   -731   -733     71       C  
ATOM    194  N   LYS A  27      33.331  14.337   7.379  1.00 50.48           N  
ANISOU  194  N   LYS A  27     4242   5186   9752   -750  -1151    -95       N  
ATOM    195  CA  LYS A  27      34.455  14.145   8.283  1.00 52.49           C  
ANISOU  195  CA  LYS A  27     4320   5380  10246   -774  -1415   -188       C  
ATOM    196  C   LYS A  27      35.567  15.163   7.903  1.00 60.98           C  
ANISOU  196  C   LYS A  27     5189   6332  11649   -912  -1344   -262       C  
ATOM    197  O   LYS A  27      36.133  15.785   8.805  1.00 63.59           O  
ANISOU  197  O   LYS A  27     5473   6587  12100   -970  -1564   -352       O  
ATOM    198  CB  LYS A  27      34.967  12.699   8.204  1.00 54.98           C  
ANISOU  198  CB  LYS A  27     4477   5743  10669   -694  -1474   -185       C  
ATOM    199  CG  LYS A  27      36.226  12.479   9.019  1.00 61.43           C  
ANISOU  199  CG  LYS A  27     5076   6496  11767   -704  -1745   -284       C  
ATOM    200  CD  LYS A  27      36.656  11.060   8.953  1.00 66.09           C  
ANISOU  200  CD  LYS A  27     5536   7130  12447   -606  -1798   -272       C  
ATOM    201  CE  LYS A  27      37.895  10.910   9.773  1.00 71.38           C  
ANISOU  201  CE  LYS A  27     5989   7737  13396   -602  -2091   -375       C  
ATOM    202  NZ  LYS A  27      38.265   9.507   9.831  1.00 65.47           N  
ANISOU  202  NZ  LYS A  27     5140   7023  12713   -482  -2177   -361       N  
ATOM    203  N   SER A  28      35.847  15.368   6.583  1.00 57.98           N  
ANISOU  203  N   SER A  28     4703   5925  11403   -971  -1032   -228       N  
ATOM    204  CA  SER A  28      36.857  16.355   6.134  1.00 59.97           C  
ANISOU  204  CA  SER A  28     4771   6047  11968  -1115   -910   -293       C  
ATOM    205  C   SER A  28      36.463  17.746   6.582  1.00 64.79           C  
ANISOU  205  C   SER A  28     5556   6579  12484  -1191   -939   -313       C  
ATOM    206  O   SER A  28      37.319  18.490   7.033  1.00 66.08           O  
ANISOU  206  O   SER A  28     5586   6633  12889  -1301  -1042   -413       O  
ATOM    207  CB  SER A  28      37.042  16.335   4.621  1.00 63.18           C  
ANISOU  207  CB  SER A  28     5103   6435  12467  -1152   -536   -234       C  
ATOM    208  OG  SER A  28      37.440  15.055   4.163  1.00 73.54           O  
ANISOU  208  OG  SER A  28     6252   7809  13881  -1085   -491   -222       O  
ATOM    209  N   VAL A  29      35.169  18.089   6.513  1.00 60.68           N  
ANISOU  209  N   VAL A  29     5326   6111  11618  -1129   -863   -230       N  
ATOM    210  CA  VAL A  29      34.686  19.384   6.976  1.00 61.04           C  
ANISOU  210  CA  VAL A  29     5565   6083  11545  -1181   -891   -244       C  
ATOM    211  C   VAL A  29      34.941  19.522   8.486  1.00 67.20           C  
ANISOU  211  C   VAL A  29     6359   6836  12337  -1187  -1250   -343       C  
ATOM    212  O   VAL A  29      35.502  20.524   8.919  1.00 68.28           O  
ANISOU  212  O   VAL A  29     6460   6855  12630  -1297  -1325   -429       O  
ATOM    213  CB  VAL A  29      33.200  19.562   6.609  1.00 62.04           C  
ANISOU  213  CB  VAL A  29     5985   6290  11298  -1085   -752   -136       C  
ATOM    214  CG1 VAL A  29      32.589  20.777   7.295  1.00 61.54           C  
ANISOU  214  CG1 VAL A  29     6143   6161  11079  -1106   -823   -153       C  
ATOM    215  CG2 VAL A  29      33.037  19.679   5.104  1.00 61.45           C  
ANISOU  215  CG2 VAL A  29     5916   6213  11218  -1090   -407    -51       C  
ATOM    216  N   THR A  30      34.545  18.505   9.272  1.00 63.00           N  
ANISOU  216  N   THR A  30     5888   6407  11640  -1072  -1465   -334       N  
ATOM    217  CA  THR A  30      34.724  18.519  10.725  1.00 63.13           C  
ANISOU  217  CA  THR A  30     5958   6406  11623  -1055  -1815   -418       C  
ATOM    218  C   THR A  30      36.194  18.689  11.106  1.00 68.44           C  
ANISOU  218  C   THR A  30     6351   6983  12668  -1152  -1996   -547       C  
ATOM    219  O   THR A  30      36.486  19.481  12.005  1.00 68.68           O  
ANISOU  219  O   THR A  30     6423   6934  12740  -1214  -2201   -643       O  
ATOM    220  CB  THR A  30      34.130  17.255  11.336  1.00 62.20           C  
ANISOU  220  CB  THR A  30     5944   6406  11283   -910  -1969   -372       C  
ATOM    221  OG1 THR A  30      32.746  17.177  10.961  1.00 56.56           O  
ANISOU  221  OG1 THR A  30     5468   5776  10245   -836  -1791   -267       O  
ATOM    222  CG2 THR A  30      34.280  17.215  12.851  1.00 57.06           C  
ANISOU  222  CG2 THR A  30     5386   5734  10561   -875  -2329   -449       C  
ATOM    223  N   GLU A  31      37.105  17.987  10.392  1.00 65.41           N  
ANISOU  223  N   GLU A  31     5683   6606  12563  -1168  -1912   -558       N  
ATOM    224  CA  GLU A  31      38.552  18.028  10.634  1.00 68.82           C  
ANISOU  224  CA  GLU A  31     5795   6958  13395  -1253  -2065   -686       C  
ATOM    225  C   GLU A  31      39.201  19.380  10.407  1.00 77.91           C  
ANISOU  225  C   GLU A  31     6842   7967  14793  -1430  -1971   -773       C  
ATOM    226  O   GLU A  31      40.302  19.608  10.900  1.00 81.36           O  
ANISOU  226  O   GLU A  31     7044   8329  15538  -1512  -2163   -907       O  
ATOM    227  CB  GLU A  31      39.263  16.944   9.864  1.00 70.14           C  
ANISOU  227  CB  GLU A  31     5694   7167  13788  -1216  -1958   -669       C  
ATOM    228  CG  GLU A  31      38.925  15.602  10.454  1.00 74.81           C  
ANISOU  228  CG  GLU A  31     6352   7868  14204  -1051  -2159   -627       C  
ATOM    229  CD  GLU A  31      39.473  14.420   9.698  1.00 84.78           C  
ANISOU  229  CD  GLU A  31     7392   9177  15643   -990  -2047   -597       C  
ATOM    230  OE1 GLU A  31      39.676  14.526   8.467  1.00 75.80           O  
ANISOU  230  OE1 GLU A  31     6137   8021  14642  -1051  -1722   -562       O  
ATOM    231  OE2 GLU A  31      39.680  13.370  10.343  1.00 79.49           O  
ANISOU  231  OE2 GLU A  31     6685   8555  14961   -873  -2279   -607       O  
ATOM    232  N   GLN A  32      38.521  20.289   9.696  1.00 74.84           N  
ANISOU  232  N   GLN A  32     6631   7535  14271  -1486  -1688   -703       N  
ATOM    233  CA  GLN A  32      39.005  21.658   9.513  1.00 77.44           C  
ANISOU  233  CA  GLN A  32     6918   7710  14795  -1655  -1578   -775       C  
ATOM    234  C   GLN A  32      39.004  22.403  10.861  1.00 83.86           C  
ANISOU  234  C   GLN A  32     7847   8461  15554  -1693  -1898   -885       C  
ATOM    235  O   GLN A  32      39.701  23.407  11.007  1.00 85.23           O  
ANISOU  235  O   GLN A  32     7921   8497  15965  -1846  -1912   -995       O  
ATOM    236  CB  GLN A  32      38.183  22.409   8.463  1.00 77.28           C  
ANISOU  236  CB  GLN A  32     7106   7655  14602  -1677  -1209   -659       C  
ATOM    237  CG  GLN A  32      38.381  21.847   7.064  1.00 79.57           C  
ANISOU  237  CG  GLN A  32     7268   7973  14991  -1669   -879   -573       C  
ATOM    238  CD  GLN A  32      37.750  22.697   6.003  1.00 97.52           C  
ANISOU  238  CD  GLN A  32     9736  10187  17130  -1700   -524   -472       C  
ATOM    239  OE1 GLN A  32      37.225  23.794   6.259  1.00 94.86           O  
ANISOU  239  OE1 GLN A  32     9610   9771  16661  -1738   -504   -468       O  
ATOM    240  NE2 GLN A  32      37.819  22.216   4.770  1.00 89.14           N  
ANISOU  240  NE2 GLN A  32     8613   9153  16102  -1679   -233   -390       N  
ATOM    241  N   GLY A  33      38.245  21.886  11.832  1.00 79.42           N  
ANISOU  241  N   GLY A  33     7497   7994  14686  -1559  -2145   -861       N  
ATOM    242  CA  GLY A  33      38.244  22.397  13.193  1.00 80.24           C  
ANISOU  242  CA  GLY A  33     7728   8052  14707  -1570  -2478   -967       C  
ATOM    243  C   GLY A  33      37.264  23.492  13.528  1.00 82.12           C  
ANISOU  243  C   GLY A  33     8295   8235  14673  -1586  -2423   -945       C  
ATOM    244  O   GLY A  33      37.121  23.807  14.703  1.00 83.65           O  
ANISOU  244  O   GLY A  33     8640   8403  14741  -1573  -2699  -1024       O  
ATOM    245  N   ALA A  34      36.568  24.072  12.540  1.00 74.90           N  
ANISOU  245  N   ALA A  34     7508   7299  13651  -1604  -2081   -841       N  
ATOM    246  CA  ALA A  34      35.586  25.121  12.802  1.00 73.34           C  
ANISOU  246  CA  ALA A  34     7625   7047  13194  -1601  -2013   -813       C  
ATOM    247  C   ALA A  34      34.224  24.546  13.159  1.00 74.80           C  
ANISOU  247  C   ALA A  34     8087   7366  12968  -1428  -2036   -707       C  
ATOM    248  O   ALA A  34      33.781  23.564  12.562  1.00 72.83           O  
ANISOU  248  O   ALA A  34     7815   7241  12616  -1327  -1920   -603       O  
ATOM    249  CB  ALA A  34      35.466  26.046  11.607  1.00 73.79           C  
ANISOU  249  CB  ALA A  34     7705   7008  13324  -1686  -1647   -751       C  
ATOM    250  N   GLU A  35      33.556  25.176  14.112  1.00 71.75           N  
ANISOU  250  N   GLU A  35     7961   6948  12355  -1400  -2172   -740       N  
ATOM    251  CA  GLU A  35      32.233  24.789  14.580  1.00 69.80           C  
ANISOU  251  CA  GLU A  35     7991   6808  11724  -1249  -2191   -657       C  
ATOM    252  C   GLU A  35      31.256  24.617  13.389  1.00 70.32           C  
ANISOU  252  C   GLU A  35     8126   6957  11634  -1172  -1863   -508       C  
ATOM    253  O   GLU A  35      31.242  25.442  12.482  1.00 70.92           O  
ANISOU  253  O   GLU A  35     8201   6959  11787  -1232  -1623   -474       O  
ATOM    254  CB  GLU A  35      31.764  25.865  15.536  1.00 71.96           C  
ANISOU  254  CB  GLU A  35     8521   6987  11833  -1267  -2300   -723       C  
ATOM    255  CG  GLU A  35      30.491  25.552  16.257  1.00 79.80           C  
ANISOU  255  CG  GLU A  35     9802   8070  12449  -1123  -2348   -667       C  
ATOM    256  CD  GLU A  35      30.286  26.389  17.500  1.00105.29           C  
ANISOU  256  CD  GLU A  35    13265  11205  15537  -1137  -2541   -765       C  
ATOM    257  OE1 GLU A  35      30.943  27.445  17.671  1.00104.11           O  
ANISOU  257  OE1 GLU A  35    13093  10907  15555  -1262  -2587   -867       O  
ATOM    258  OE2 GLU A  35      29.400  26.000  18.288  1.00106.36           O  
ANISOU  258  OE2 GLU A  35    13623  11409  15380  -1022  -2624   -739       O  
ATOM    259  N   LEU A  36      30.511  23.508  13.353  1.00 62.32           N  
ANISOU  259  N   LEU A  36     7165   6095  10421  -1041  -1857   -425       N  
ATOM    260  CA  LEU A  36      29.614  23.220  12.241  1.00 57.75           C  
ANISOU  260  CA  LEU A  36     6632   5609   9702   -964  -1581   -300       C  
ATOM    261  C   LEU A  36      28.330  24.026  12.321  1.00 61.34           C  
ANISOU  261  C   LEU A  36     7361   6064   9881   -897  -1470   -251       C  
ATOM    262  O   LEU A  36      27.799  24.219  13.408  1.00 61.93           O  
ANISOU  262  O   LEU A  36     7620   6135   9775   -854  -1625   -290       O  
ATOM    263  CB  LEU A  36      29.261  21.697  12.164  1.00 54.79           C  
ANISOU  263  CB  LEU A  36     6205   5392   9222   -856  -1611   -239       C  
ATOM    264  CG  LEU A  36      30.383  20.658  12.005  1.00 57.89           C  
ANISOU  264  CG  LEU A  36     6330   5807   9857   -883  -1704   -268       C  
ATOM    265  CD1 LEU A  36      29.802  19.274  11.803  1.00 54.68           C  
ANISOU  265  CD1 LEU A  36     5925   5544   9306   -770  -1677   -193       C  
ATOM    266  CD2 LEU A  36      31.265  20.967  10.826  1.00 60.46           C  
ANISOU  266  CD2 LEU A  36     6436   6070  10468   -981  -1507   -266       C  
ATOM    267  N   SER A  37      27.753  24.375  11.165  1.00 56.66           N  
ANISOU  267  N   SER A  37     6804   5490   9234   -867  -1201   -162       N  
ATOM    268  CA  SER A  37      26.443  25.009  11.095  1.00 56.16           C  
ANISOU  268  CA  SER A  37     6981   5449   8908   -773  -1083   -104       C  
ATOM    269  C   SER A  37      25.411  23.904  11.345  1.00 59.06           C  
ANISOU  269  C   SER A  37     7415   5987   9039   -641  -1116    -54       C  
ATOM    270  O   SER A  37      25.756  22.719  11.292  1.00 58.30           O  
ANISOU  270  O   SER A  37     7177   5978   8996   -630  -1179    -47       O  
ATOM    271  CB  SER A  37      26.207  25.592   9.705  1.00 60.82           C  
ANISOU  271  CB  SER A  37     7577   6014   9519   -767   -801    -20       C  
ATOM    272  OG  SER A  37      26.079  24.554   8.744  1.00 69.80           O  
ANISOU  272  OG  SER A  37     8593   7278  10648   -713   -684     53       O  
ATOM    273  N   ASN A  38      24.147  24.277  11.551  1.00 54.17           N  
ANISOU  273  N   ASN A  38     6999   5411   8171   -542  -1055    -20       N  
ATOM    274  CA  ASN A  38      23.066  23.332  11.789  1.00 53.01           C  
ANISOU  274  CA  ASN A  38     6920   5417   7805   -426  -1061     19       C  
ATOM    275  C   ASN A  38      22.940  22.361  10.604  1.00 58.14           C  
ANISOU  275  C   ASN A  38     7421   6189   8481   -389   -920     92       C  
ATOM    276  O   ASN A  38      22.775  21.146  10.783  1.00 57.69           O  
ANISOU  276  O   ASN A  38     7304   6238   8376   -353   -977    101       O  
ATOM    277  CB  ASN A  38      21.763  24.080  12.049  1.00 53.76           C  
ANISOU  277  CB  ASN A  38     7234   5525   7669   -331   -986     37       C  
ATOM    278  CG  ASN A  38      21.878  25.088  13.179  1.00102.01           C  
ANISOU  278  CG  ASN A  38    13509  11504  13747   -367  -1109    -39       C  
ATOM    279  OD1 ASN A  38      21.862  24.740  14.369  1.00 97.63           O  
ANISOU  279  OD1 ASN A  38    13037  10948  13110   -364  -1283    -95       O  
ATOM    280  ND2 ASN A  38      22.059  26.363  12.831  1.00102.66           N  
ANISOU  280  ND2 ASN A  38    13653  11458  13896   -407  -1022    -46       N  
ATOM    281  N   GLU A  39      23.042  22.908   9.399  1.00 54.20           N  
ANISOU  281  N   GLU A  39     6880   5663   8052   -400   -733    142       N  
ATOM    282  CA  GLU A  39      22.948  22.138   8.176  1.00 52.61           C  
ANISOU  282  CA  GLU A  39     6561   5560   7867   -366   -584    207       C  
ATOM    283  C   GLU A  39      24.082  21.125   8.106  1.00 52.51           C  
ANISOU  283  C   GLU A  39     6340   5556   8057   -439   -654    183       C  
ATOM    284  O   GLU A  39      23.813  19.969   7.807  1.00 50.30           O  
ANISOU  284  O   GLU A  39     5989   5394   7729   -391   -639    209       O  
ATOM    285  CB  GLU A  39      22.990  23.077   6.971  1.00 54.89           C  
ANISOU  285  CB  GLU A  39     6878   5784   8194   -369   -376    261       C  
ATOM    286  CG  GLU A  39      23.008  22.327   5.661  1.00 68.45           C  
ANISOU  286  CG  GLU A  39     8489   7589   9930   -340   -221    323       C  
ATOM    287  CD  GLU A  39      23.154  23.230   4.458  1.00 89.75           C  
ANISOU  287  CD  GLU A  39    11234  10205  12661   -344    -11    381       C  
ATOM    288  OE1 GLU A  39      24.071  24.084   4.455  1.00 87.15           O  
ANISOU  288  OE1 GLU A  39    10889   9717  12506   -447     26    361       O  
ATOM    289  OE2 GLU A  39      22.343  23.082   3.518  1.00 76.21           O  
ANISOU  289  OE2 GLU A  39     9580   8581  10796   -243    117    444       O  
ATOM    290  N   GLU A  40      25.338  21.552   8.365  1.00 49.11           N  
ANISOU  290  N   GLU A  40     5803   4996   7861   -553   -728    127       N  
ATOM    291  CA  GLU A  40      26.523  20.686   8.316  1.00 48.29           C  
ANISOU  291  CA  GLU A  40     5476   4884   7986   -621   -802     94       C  
ATOM    292  C   GLU A  40      26.435  19.595   9.358  1.00 51.74           C  
ANISOU  292  C   GLU A  40     5908   5398   8355   -576  -1015     62       C  
ATOM    293  O   GLU A  40      26.793  18.445   9.092  1.00 50.85           O  
ANISOU  293  O   GLU A  40     5658   5351   8312   -560  -1027     74       O  
ATOM    294  CB  GLU A  40      27.803  21.510   8.525  1.00 50.81           C  
ANISOU  294  CB  GLU A  40     5685   5045   8575   -753   -856     22       C  
ATOM    295  CG  GLU A  40      28.112  22.418   7.356  1.00 59.25           C  
ANISOU  295  CG  GLU A  40     6732   6021   9758   -814   -612     59       C  
ATOM    296  CD  GLU A  40      29.017  23.592   7.684  1.00 78.93           C  
ANISOU  296  CD  GLU A  40     9194   8335  12460   -946   -641    -15       C  
ATOM    297  OE1 GLU A  40      29.408  23.762   8.863  1.00 55.89           O  
ANISOU  297  OE1 GLU A  40     6273   5367   9597   -991   -876   -105       O  
ATOM    298  OE2 GLU A  40      29.384  24.315   6.731  1.00 76.04           O  
ANISOU  298  OE2 GLU A  40     8807   7873  12212  -1010   -425     14       O  
ATOM    299  N   ARG A  41      25.955  19.956  10.540  1.00 48.28           N  
ANISOU  299  N   ARG A  41     5635   4939   7770   -552  -1171     23       N  
ATOM    300  CA  ARG A  41      25.799  19.029  11.653  1.00 48.83           C  
ANISOU  300  CA  ARG A  41     5755   5060   7737   -503  -1371     -3       C  
ATOM    301  C   ARG A  41      24.816  17.929  11.214  1.00 53.44           C  
ANISOU  301  C   ARG A  41     6366   5790   8150   -409  -1263     65       C  
ATOM    302  O   ARG A  41      25.125  16.744  11.358  1.00 52.71           O  
ANISOU  302  O   ARG A  41     6185   5747   8095   -389  -1335     68       O  
ATOM    303  CB  ARG A  41      25.219  19.811  12.815  1.00 48.23           C  
ANISOU  303  CB  ARG A  41     5903   4934   7488   -484  -1490    -45       C  
ATOM    304  CG  ARG A  41      25.421  19.299  14.186  1.00 55.28           C  
ANISOU  304  CG  ARG A  41     6878   5812   8314   -466  -1739    -99       C  
ATOM    305  CD  ARG A  41      24.553  20.141  15.120  1.00 59.18           C  
ANISOU  305  CD  ARG A  41     7632   6268   8586   -432  -1781   -126       C  
ATOM    306  NE  ARG A  41      23.184  20.234  14.586  1.00 79.86           N  
ANISOU  306  NE  ARG A  41    10359   8976  11009   -353  -1569    -58       N  
ATOM    307  CZ  ARG A  41      22.201  20.991  15.064  1.00 86.57           C  
ANISOU  307  CZ  ARG A  41    11414   9811  11668   -306  -1523    -64       C  
ATOM    308  NH1 ARG A  41      22.413  21.791  16.097  1.00 60.89           N  
ANISOU  308  NH1 ARG A  41     8309   6450   8378   -335  -1664   -135       N  
ATOM    309  NH2 ARG A  41      21.001  20.964  14.497  1.00 79.25           N  
ANISOU  309  NH2 ARG A  41    10542   8977  10593   -227  -1337     -7       N  
ATOM    310  N   ASN A  42      23.664  18.314  10.617  1.00 48.10           N  
ANISOU  310  N   ASN A  42     5797   5177   7303   -351  -1087    115       N  
ATOM    311  CA  ASN A  42      22.654  17.369  10.145  1.00 45.79           C  
ANISOU  311  CA  ASN A  42     5520   5023   6854   -271   -979    165       C  
ATOM    312  C   ASN A  42      23.200  16.454   9.052  1.00 45.87           C  
ANISOU  312  C   ASN A  42     5344   5085   7001   -285   -882    196       C  
ATOM    313  O   ASN A  42      22.944  15.265   9.102  1.00 44.35           O  
ANISOU  313  O   ASN A  42     5120   4973   6758   -249   -897    207       O  
ATOM    314  CB  ASN A  42      21.399  18.092   9.684  1.00 48.37           C  
ANISOU  314  CB  ASN A  42     5976   5401   7001   -204   -829    199       C  
ATOM    315  CG  ASN A  42      20.630  18.753  10.806  1.00 84.63           C  
ANISOU  315  CG  ASN A  42    10764   9965  11425   -167   -906    169       C  
ATOM    316  OD1 ASN A  42      20.933  18.590  12.001  1.00 78.46           O  
ANISOU  316  OD1 ASN A  42    10051   9135  10627   -187  -1074    124       O  
ATOM    317  ND2 ASN A  42      19.596  19.509  10.446  1.00 78.59           N  
ANISOU  317  ND2 ASN A  42    10104   9231  10524   -102   -783    192       N  
ATOM    318  N   LEU A  43      24.004  16.980   8.121  1.00 41.45           N  
ANISOU  318  N   LEU A  43     4668   4464   6618   -342   -779    206       N  
ATOM    319  CA  LEU A  43      24.611  16.181   7.057  1.00 40.05           C  
ANISOU  319  CA  LEU A  43     4318   4319   6581   -359   -669    230       C  
ATOM    320  C   LEU A  43      25.572  15.122   7.608  1.00 44.14           C  
ANISOU  320  C   LEU A  43     4694   4822   7255   -385   -818    194       C  
ATOM    321  O   LEU A  43      25.571  14.005   7.128  1.00 42.68           O  
ANISOU  321  O   LEU A  43     4429   4708   7080   -355   -768    215       O  
ATOM    322  CB  LEU A  43      25.355  17.083   6.055  1.00 40.45           C  
ANISOU  322  CB  LEU A  43     4290   4279   6798   -425   -517    244       C  
ATOM    323  CG  LEU A  43      24.439  17.923   5.143  1.00 45.60           C  
ANISOU  323  CG  LEU A  43     5075   4955   7296   -376   -330    299       C  
ATOM    324  CD1 LEU A  43      25.202  19.038   4.440  1.00 47.28           C  
ANISOU  324  CD1 LEU A  43     5264   5037   7662   -449   -197    311       C  
ATOM    325  CD2 LEU A  43      23.743  17.072   4.091  1.00 46.80           C  
ANISOU  325  CD2 LEU A  43     5218   5236   7328   -302   -190    347       C  
ATOM    326  N   LEU A  44      26.440  15.499   8.569  1.00 43.25           N  
ANISOU  326  N   LEU A  44     4548   4611   7275   -439  -1005    137       N  
ATOM    327  CA  LEU A  44      27.399  14.589   9.180  1.00 44.04           C  
ANISOU  327  CA  LEU A  44     4517   4687   7529   -448  -1182     97       C  
ATOM    328  C   LEU A  44      26.619  13.453   9.840  1.00 45.44           C  
ANISOU  328  C   LEU A  44     4804   4950   7509   -363  -1265    118       C  
ATOM    329  O   LEU A  44      26.954  12.287   9.655  1.00 43.15           O  
ANISOU  329  O   LEU A  44     4415   4696   7283   -335  -1276    128       O  
ATOM    330  CB  LEU A  44      28.246  15.327  10.234  1.00 45.44           C  
ANISOU  330  CB  LEU A  44     4682   4751   7833   -507  -1401     21       C  
ATOM    331  CG  LEU A  44      29.215  14.474  11.063  1.00 50.72           C  
ANISOU  331  CG  LEU A  44     5237   5391   8645   -499  -1641    -30       C  
ATOM    332  CD1 LEU A  44      30.348  13.951  10.216  1.00 49.71           C  
ANISOU  332  CD1 LEU A  44     4837   5244   8806   -536  -1574    -40       C  
ATOM    333  CD2 LEU A  44      29.794  15.310  12.211  1.00 55.31           C  
ANISOU  333  CD2 LEU A  44     5858   5870   9289   -547  -1881   -114       C  
ATOM    334  N   SER A  45      25.564  13.809  10.581  1.00 41.53           N  
ANISOU  334  N   SER A  45     4520   4481   6778   -323  -1303    123       N  
ATOM    335  CA  SER A  45      24.709  12.883  11.301  1.00 41.36           C  
ANISOU  335  CA  SER A  45     4636   4525   6552   -252  -1358    139       C  
ATOM    336  C   SER A  45      23.985  11.887  10.370  1.00 46.06           C  
ANISOU  336  C   SER A  45     5195   5232   7073   -211  -1178    187       C  
ATOM    337  O   SER A  45      24.014  10.689  10.634  1.00 47.33           O  
ANISOU  337  O   SER A  45     5345   5421   7218   -178  -1222    196       O  
ATOM    338  CB  SER A  45      23.745  13.663  12.182  1.00 43.96           C  
ANISOU  338  CB  SER A  45     5190   4848   6666   -228  -1396    128       C  
ATOM    339  OG  SER A  45      23.047  12.785  13.036  1.00 56.36           O  
ANISOU  339  OG  SER A  45     6902   6458   8056   -170  -1457    136       O  
ATOM    340  N   VAL A  46      23.374  12.375   9.272  1.00 41.81           N  
ANISOU  340  N   VAL A  46     4643   4750   6492   -211   -982    215       N  
ATOM    341  CA  VAL A  46      22.694  11.537   8.270  1.00 39.88           C  
ANISOU  341  CA  VAL A  46     4359   4613   6180   -176   -814    248       C  
ATOM    342  C   VAL A  46      23.712  10.556   7.628  1.00 41.75           C  
ANISOU  342  C   VAL A  46     4416   4839   6609   -196   -793    251       C  
ATOM    343  O   VAL A  46      23.415   9.374   7.477  1.00 41.76           O  
ANISOU  343  O   VAL A  46     4402   4899   6567   -166   -760    260       O  
ATOM    344  CB  VAL A  46      21.988  12.417   7.188  1.00 43.28           C  
ANISOU  344  CB  VAL A  46     4815   5092   6538   -164   -635    273       C  
ATOM    345  CG1 VAL A  46      21.541  11.578   5.979  1.00 42.10           C  
ANISOU  345  CG1 VAL A  46     4597   5044   6354   -136   -476    295       C  
ATOM    346  CG2 VAL A  46      20.790  13.181   7.772  1.00 42.21           C  
ANISOU  346  CG2 VAL A  46     4853   4987   6199   -120   -640    270       C  
ATOM    347  N   ALA A  47      24.901  11.064   7.247  1.00 37.01           N  
ANISOU  347  N   ALA A  47     3678   4158   6229   -250   -797    238       N  
ATOM    348  CA  ALA A  47      25.926  10.229   6.607  1.00 36.89           C  
ANISOU  348  CA  ALA A  47     3475   4123   6419   -267   -759    235       C  
ATOM    349  C   ALA A  47      26.296   9.074   7.529  1.00 42.20           C  
ANISOU  349  C   ALA A  47     4130   4781   7121   -232   -929    219       C  
ATOM    350  O   ALA A  47      26.209   7.919   7.137  1.00 42.06           O  
ANISOU  350  O   ALA A  47     4071   4808   7101   -200   -870    234       O  
ATOM    351  CB  ALA A  47      27.162  11.053   6.302  1.00 38.45           C  
ANISOU  351  CB  ALA A  47     3526   4219   6865   -338   -755    211       C  
ATOM    352  N   TYR A  48      26.676   9.386   8.780  1.00 40.25           N  
ANISOU  352  N   TYR A  48     3937   4467   6889   -234  -1147    189       N  
ATOM    353  CA  TYR A  48      27.103   8.339   9.692  1.00 40.40           C  
ANISOU  353  CA  TYR A  48     3960   4459   6931   -187  -1327    178       C  
ATOM    354  C   TYR A  48      26.005   7.404  10.117  1.00 42.48           C  
ANISOU  354  C   TYR A  48     4393   4785   6961   -128  -1308    209       C  
ATOM    355  O   TYR A  48      26.243   6.214  10.238  1.00 43.21           O  
ANISOU  355  O   TYR A  48     4461   4875   7083    -86  -1342    220       O  
ATOM    356  CB  TYR A  48      27.941   8.887  10.845  1.00 42.73           C  
ANISOU  356  CB  TYR A  48     4258   4660   7318   -199  -1582    130       C  
ATOM    357  CG  TYR A  48      29.396   9.038  10.455  1.00 47.69           C  
ANISOU  357  CG  TYR A  48     4636   5219   8265   -243  -1632     88       C  
ATOM    358  CD1 TYR A  48      30.250   7.929  10.410  1.00 50.04           C  
ANISOU  358  CD1 TYR A  48     4783   5498   8731   -200  -1703     80       C  
ATOM    359  CD2 TYR A  48      29.916  10.278  10.098  1.00 48.95           C  
ANISOU  359  CD2 TYR A  48     4702   5325   8573   -327  -1592     53       C  
ATOM    360  CE1 TYR A  48      31.587   8.061  10.033  1.00 52.51           C  
ANISOU  360  CE1 TYR A  48     4840   5750   9362   -238  -1737     33       C  
ATOM    361  CE2 TYR A  48      31.259  10.423   9.748  1.00 51.28           C  
ANISOU  361  CE2 TYR A  48     4749   5551   9185   -379  -1621      4       C  
ATOM    362  CZ  TYR A  48      32.090   9.315   9.713  1.00 58.09           C  
ANISOU  362  CZ  TYR A  48     5445   6405  10221   -334  -1694     -8       C  
ATOM    363  OH  TYR A  48      33.408   9.469   9.328  1.00 59.90           O  
ANISOU  363  OH  TYR A  48     5406   6568  10785   -385  -1706    -64       O  
ATOM    364  N   LYS A  49      24.801   7.921  10.273  1.00 37.25           N  
ANISOU  364  N   LYS A  49     3898   4176   6080   -124  -1237    222       N  
ATOM    365  CA  LYS A  49      23.670   7.093  10.611  1.00 35.71           C  
ANISOU  365  CA  LYS A  49     3853   4041   5675    -82  -1187    243       C  
ATOM    366  C   LYS A  49      23.480   6.011   9.552  1.00 39.78           C  
ANISOU  366  C   LYS A  49     4269   4621   6225    -75  -1023    261       C  
ATOM    367  O   LYS A  49      23.162   4.883   9.885  1.00 39.49           O  
ANISOU  367  O   LYS A  49     4292   4590   6121    -44  -1029    271       O  
ATOM    368  CB  LYS A  49      22.420   7.957  10.732  1.00 39.25           C  
ANISOU  368  CB  LYS A  49     4444   4544   5925    -85  -1100    243       C  
ATOM    369  CG  LYS A  49      21.146   7.208  10.982  1.00 42.34           C  
ANISOU  369  CG  LYS A  49     4975   5005   6109    -54  -1013    254       C  
ATOM    370  CD  LYS A  49      21.035   6.794  12.424  1.00 64.91           C  
ANISOU  370  CD  LYS A  49     8005   7797   8863    -25  -1165    253       C  
ATOM    371  CE  LYS A  49      19.693   6.158  12.697  1.00 81.03           C  
ANISOU  371  CE  LYS A  49    10194   9888  10705     -6  -1061    260       C  
ATOM    372  NZ  LYS A  49      19.669   5.503  14.012  1.00 91.90           N  
ANISOU  372  NZ  LYS A  49    11736  11181  11999     26  -1195    271       N  
ATOM    373  N   ASN A  50      23.681   6.355   8.283  1.00 35.16           N  
ANISOU  373  N   ASN A  50     3546   4073   5742   -104   -874    262       N  
ATOM    374  CA  ASN A  50      23.496   5.387   7.189  1.00 34.77           C  
ANISOU  374  CA  ASN A  50     3414   4085   5714    -98   -713    271       C  
ATOM    375  C   ASN A  50      24.673   4.436   7.081  1.00 41.73           C  
ANISOU  375  C   ASN A  50     4159   4903   6793    -87   -761    268       C  
ATOM    376  O   ASN A  50      24.462   3.254   6.838  1.00 42.39           O  
ANISOU  376  O   ASN A  50     4241   5009   6855    -64   -701    272       O  
ATOM    377  CB  ASN A  50      23.295   6.107   5.884  1.00 34.05           C  
ANISOU  377  CB  ASN A  50     3257   4046   5635   -121   -541    275       C  
ATOM    378  CG  ASN A  50      21.868   6.551   5.676  1.00 46.99           C  
ANISOU  378  CG  ASN A  50     5017   5780   7058   -106   -452    276       C  
ATOM    379  OD1 ASN A  50      21.003   5.763   5.323  1.00 44.94           O  
ANISOU  379  OD1 ASN A  50     4789   5600   6688    -89   -367    268       O  
ATOM    380  ND2 ASN A  50      21.582   7.822   5.892  1.00 38.54           N  
ANISOU  380  ND2 ASN A  50     4012   4700   5931   -110   -471    280       N  
ATOM    381  N   VAL A  51      25.879   4.934   7.320  1.00 38.45           N  
ANISOU  381  N   VAL A  51     3625   4405   6580   -103   -872    254       N  
ATOM    382  CA  VAL A  51      27.069   4.100   7.307  1.00 38.02           C  
ANISOU  382  CA  VAL A  51     3421   4286   6739    -80   -940    243       C  
ATOM    383  C   VAL A  51      26.993   3.029   8.392  1.00 44.19           C  
ANISOU  383  C   VAL A  51     4316   5034   7440    -16  -1098    253       C  
ATOM    384  O   VAL A  51      27.172   1.858   8.107  1.00 46.08           O  
ANISOU  384  O   VAL A  51     4521   5267   7719     22  -1054    263       O  
ATOM    385  CB  VAL A  51      28.351   4.926   7.470  1.00 40.82           C  
ANISOU  385  CB  VAL A  51     3609   4560   7342   -115  -1038    213       C  
ATOM    386  CG1 VAL A  51      29.548   4.017   7.568  1.00 41.89           C  
ANISOU  386  CG1 VAL A  51     3575   4629   7711    -76  -1132    194       C  
ATOM    387  CG2 VAL A  51      28.513   5.870   6.314  1.00 40.28           C  
ANISOU  387  CG2 VAL A  51     3444   4507   7355   -179   -841    211       C  
ATOM    388  N   VAL A  52      26.713   3.425   9.627  1.00 39.41           N  
ANISOU  388  N   VAL A  52     3861   4397   6716     -1  -1274    252       N  
ATOM    389  CA  VAL A  52      26.599   2.451  10.705  1.00 40.24           C  
ANISOU  389  CA  VAL A  52     4115   4458   6715     65  -1418    269       C  
ATOM    390  C   VAL A  52      25.317   1.648  10.592  1.00 40.96           C  
ANISOU  390  C   VAL A  52     4352   4611   6601     72  -1255    295       C  
ATOM    391  O   VAL A  52      25.277   0.490  10.966  1.00 40.47           O  
ANISOU  391  O   VAL A  52     4360   4511   6507    120  -1283    315       O  
ATOM    392  CB  VAL A  52      26.635   3.084  12.105  1.00 45.70           C  
ANISOU  392  CB  VAL A  52     4970   5094   7301     84  -1643    259       C  
ATOM    393  CG1 VAL A  52      27.846   3.935  12.274  1.00 49.27           C  
ANISOU  393  CG1 VAL A  52     5281   5489   7952     62  -1807    215       C  
ATOM    394  CG2 VAL A  52      25.376   3.867  12.377  1.00 42.85           C  
ANISOU  394  CG2 VAL A  52     4802   4787   6692     54  -1561    265       C  
ATOM    395  N   GLY A  53      24.268   2.281  10.087  1.00 35.52           N  
ANISOU  395  N   GLY A  53     3716   4007   5772     26  -1101    292       N  
ATOM    396  CA  GLY A  53      22.983   1.636   9.933  1.00 34.18           C  
ANISOU  396  CA  GLY A  53     3664   3904   5417     21   -951    300       C  
ATOM    397  C   GLY A  53      23.060   0.382   9.099  1.00 41.12           C  
ANISOU  397  C   GLY A  53     4460   4800   6365     26   -823    301       C  
ATOM    398  O   GLY A  53      22.447  -0.618   9.430  1.00 41.95           O  
ANISOU  398  O   GLY A  53     4677   4900   6364     37   -775    308       O  
ATOM    399  N   ALA A  54      23.821   0.440   8.015  1.00 40.01           N  
ANISOU  399  N   ALA A  54     4132   4667   6404     14   -757    290       N  
ATOM    400  CA  ALA A  54      23.992  -0.723   7.134  1.00 38.78           C  
ANISOU  400  CA  ALA A  54     3892   4517   6324     21   -631    284       C  
ATOM    401  C   ALA A  54      24.615  -1.886   7.929  1.00 41.94           C  
ANISOU  401  C   ALA A  54     4333   4817   6784     82   -747    302       C  
ATOM    402  O   ALA A  54      24.165  -3.028   7.810  1.00 40.25           O  
ANISOU  402  O   ALA A  54     4184   4597   6514     92   -660    304       O  
ATOM    403  CB  ALA A  54      24.873  -0.353   5.943  1.00 39.17           C  
ANISOU  403  CB  ALA A  54     3744   4574   6564      4   -544    270       C  
ATOM    404  N   ARG A  55      25.584  -1.586   8.787  1.00 39.49           N  
ANISOU  404  N   ARG A  55     4003   4425   6575    124   -950    313       N  
ATOM    405  CA  ARG A  55      26.220  -2.622   9.605  1.00 41.11           C  
ANISOU  405  CA  ARG A  55     4261   4530   6830    204  -1092    335       C  
ATOM    406  C   ARG A  55      25.313  -3.135  10.696  1.00 43.71           C  
ANISOU  406  C   ARG A  55     4847   4830   6931    227  -1134    364       C  
ATOM    407  O   ARG A  55      25.387  -4.319  11.004  1.00 43.15           O  
ANISOU  407  O   ARG A  55     4857   4691   6846    279  -1139    387       O  
ATOM    408  CB  ARG A  55      27.523  -2.111  10.231  1.00 44.14           C  
ANISOU  408  CB  ARG A  55     4542   4839   7390    250  -1326    327       C  
ATOM    409  CG  ARG A  55      28.723  -2.198   9.313  1.00 43.32           C  
ANISOU  409  CG  ARG A  55     4173   4717   7572    257  -1294    301       C  
ATOM    410  CD  ARG A  55      28.616  -1.168   8.229  1.00 39.84           C  
ANISOU  410  CD  ARG A  55     3600   4350   7186    169  -1132    276       C  
ATOM    411  NE  ARG A  55      29.700  -1.267   7.262  1.00 47.44           N  
ANISOU  411  NE  ARG A  55     4320   5291   8414    166  -1052    252       N  
ATOM    412  CZ  ARG A  55      29.816  -0.462   6.217  1.00 57.71           C  
ANISOU  412  CZ  ARG A  55     5498   6634   9796     97   -892    233       C  
ATOM    413  NH1 ARG A  55      28.946   0.528   6.030  1.00 42.14           N  
ANISOU  413  NH1 ARG A  55     3620   4728   7662     35   -820    239       N  
ATOM    414  NH2 ARG A  55      30.809  -0.627   5.359  1.00 51.86           N  
ANISOU  414  NH2 ARG A  55     4547   5862   9295     95   -797    211       N  
ATOM    415  N   ARG A  56      24.504  -2.251  11.324  1.00 40.26           N  
ANISOU  415  N   ARG A  56     4547   4430   6319    193  -1160    363       N  
ATOM    416  CA  ARG A  56      23.568  -2.676  12.388  1.00 39.84           C  
ANISOU  416  CA  ARG A  56     4754   4345   6037    207  -1170    389       C  
ATOM    417  C   ARG A  56      22.560  -3.649  11.802  1.00 41.36           C  
ANISOU  417  C   ARG A  56     4993   4578   6144    168   -945    385       C  
ATOM    418  O   ARG A  56      22.241  -4.669  12.413  1.00 42.92           O  
ANISOU  418  O   ARG A  56     5354   4705   6250    196   -928    411       O  
ATOM    419  CB  ARG A  56      22.827  -1.458  13.005  1.00 35.76           C  
ANISOU  419  CB  ARG A  56     4354   3871   5362    171  -1199    378       C  
ATOM    420  CG  ARG A  56      23.744  -0.585  13.873  1.00 41.66           C  
ANISOU  420  CG  ARG A  56     5116   4555   6158    210  -1447    375       C  
ATOM    421  CD  ARG A  56      23.022   0.671  14.403  1.00 44.23           C  
ANISOU  421  CD  ARG A  56     5556   4917   6332    172  -1460    358       C  
ATOM    422  NE  ARG A  56      22.026   0.426  15.460  1.00 44.99           N  
ANISOU  422  NE  ARG A  56     5925   4986   6184    187  -1441    378       N  
ATOM    423  CZ  ARG A  56      20.907   1.139  15.617  1.00 52.66           C  
ANISOU  423  CZ  ARG A  56     6997   6015   6997    145  -1329    363       C  
ATOM    424  NH1 ARG A  56      20.610   2.115  14.770  1.00 38.71           N  
ANISOU  424  NH1 ARG A  56     5090   4338   5281     96  -1237    333       N  
ATOM    425  NH2 ARG A  56      20.083   0.884  16.627  1.00 42.89           N  
ANISOU  425  NH2 ARG A  56     6007   4739   5551    160  -1302    378       N  
ATOM    426  N   SER A  57      22.058  -3.339  10.618  1.00 36.61           N  
ANISOU  426  N   SER A  57     4257   4083   5571    104   -775    349       N  
ATOM    427  CA  SER A  57      21.082  -4.187   9.957  1.00 35.32           C  
ANISOU  427  CA  SER A  57     4111   3970   5337     57   -571    325       C  
ATOM    428  C   SER A  57      21.707  -5.525   9.544  1.00 40.13           C  
ANISOU  428  C   SER A  57     4676   4508   6064     88   -532    332       C  
ATOM    429  O   SER A  57      21.128  -6.583   9.787  1.00 40.13           O  
ANISOU  429  O   SER A  57     4799   4464   5983     80   -445    335       O  
ATOM    430  CB  SER A  57      20.496  -3.458   8.750  1.00 36.91           C  
ANISOU  430  CB  SER A  57     4178   4305   5543     -3   -431    281       C  
ATOM    431  OG  SER A  57      19.764  -4.387   7.965  1.00 45.89           O  
ANISOU  431  OG  SER A  57     5299   5486   6650    -44   -257    245       O  
ATOM    432  N   SER A  58      22.905  -5.497   8.959  1.00 38.65           N  
ANISOU  432  N   SER A  58     4316   4296   6073    125   -587    333       N  
ATOM    433  CA  SER A  58      23.583  -6.750   8.586  1.00 39.97           C  
ANISOU  433  CA  SER A  58     4434   4385   6367    171   -554    338       C  
ATOM    434  C   SER A  58      23.828  -7.592   9.811  1.00 45.19           C  
ANISOU  434  C   SER A  58     5274   4918   6980    246   -680    386       C  
ATOM    435  O   SER A  58      23.609  -8.790   9.760  1.00 45.97           O  
ANISOU  435  O   SER A  58     5455   4954   7059    259   -590    392       O  
ATOM    436  CB  SER A  58      24.917  -6.437   7.928  1.00 42.45           C  
ANISOU  436  CB  SER A  58     4528   4684   6916    207   -611    330       C  
ATOM    437  OG  SER A  58      24.730  -5.833   6.656  1.00 39.20           O  
ANISOU  437  OG  SER A  58     3973   4376   6547    143   -459    291       O  
ATOM    438  N   TRP A  59      24.241  -6.950  10.929  1.00 41.99           N  
ANISOU  438  N   TRP A  59     4949   4465   6539    297   -889    418       N  
ATOM    439  CA  TRP A  59      24.533  -7.624  12.192  1.00 42.70           C  
ANISOU  439  CA  TRP A  59     5240   4427   6558    387  -1044    469       C  
ATOM    440  C   TRP A  59      23.289  -8.335  12.688  1.00 46.69           C  
ANISOU  440  C   TRP A  59     5988   4905   6847    349   -904    487       C  
ATOM    441  O   TRP A  59      23.390  -9.485  13.077  1.00 47.50           O  
ANISOU  441  O   TRP A  59     6224   4896   6926    403   -894    522       O  
ATOM    442  CB  TRP A  59      25.028  -6.614  13.254  1.00 41.05           C  
ANISOU  442  CB  TRP A  59     5087   4193   6315    433  -1290    484       C  
ATOM    443  CG  TRP A  59      25.507  -7.278  14.531  1.00 43.32           C  
ANISOU  443  CG  TRP A  59     5581   4344   6535    549  -1487    537       C  
ATOM    444  CD1 TRP A  59      26.778  -7.659  14.832  1.00 47.15           C  
ANISOU  444  CD1 TRP A  59     5996   4741   7177    664  -1694    552       C  
ATOM    445  CD2 TRP A  59      24.705  -7.610  15.679  1.00 43.88           C  
ANISOU  445  CD2 TRP A  59     5971   4346   6356    567  -1495    580       C  
ATOM    446  NE1 TRP A  59      26.817  -8.218  16.085  1.00 48.37           N  
ANISOU  446  NE1 TRP A  59     6419   4778   7183    763  -1847    606       N  
ATOM    447  CE2 TRP A  59      25.559  -8.198  16.629  1.00 49.36           C  
ANISOU  447  CE2 TRP A  59     6797   4907   7050    702  -1719    627       C  
ATOM    448  CE3 TRP A  59      23.344  -7.460  15.996  1.00 45.00           C  
ANISOU  448  CE3 TRP A  59     6300   4523   6276    485  -1329    581       C  
ATOM    449  CZ2 TRP A  59      25.105  -8.623  17.885  1.00 50.11           C  
ANISOU  449  CZ2 TRP A  59     7233   4897   6910    759  -1778    682       C  
ATOM    450  CZ3 TRP A  59      22.884  -7.924  17.223  1.00 47.52           C  
ANISOU  450  CZ3 TRP A  59     6939   4736   6381    531  -1363    631       C  
ATOM    451  CH2 TRP A  59      23.754  -8.507  18.144  1.00 50.28           C  
ANISOU  451  CH2 TRP A  59     7442   4947   6714    666  -1579    686       C  
ATOM    452  N   ARG A  60      22.111  -7.673  12.648  1.00 41.82           N  
ANISOU  452  N   ARG A  60     5424   4383   6083    257   -783    460       N  
ATOM    453  CA  ARG A  60      20.878  -8.280  13.147  1.00 41.09           C  
ANISOU  453  CA  ARG A  60     5546   4266   5800    208   -633    465       C  
ATOM    454  C   ARG A  60      20.536  -9.494  12.346  1.00 43.91           C  
ANISOU  454  C   ARG A  60     5870   4607   6205    168   -441    442       C  
ATOM    455  O   ARG A  60      20.180 -10.521  12.925  1.00 46.35           O  
ANISOU  455  O   ARG A  60     6373   4808   6429    178   -375    470       O  
ATOM    456  CB  ARG A  60      19.689  -7.288  13.171  1.00 39.48           C  
ANISOU  456  CB  ARG A  60     5363   4177   5459    121   -536    428       C  
ATOM    457  CG  ARG A  60      19.842  -6.160  14.174  1.00 53.71           C  
ANISOU  457  CG  ARG A  60     7264   5972   7170    156   -707    450       C  
ATOM    458  CD  ARG A  60      18.650  -5.210  14.165  1.00 70.54           C  
ANISOU  458  CD  ARG A  60     9415   8212   9177     81   -596    411       C  
ATOM    459  NE  ARG A  60      18.717  -4.220  13.081  1.00 86.40           N  
ANISOU  459  NE  ARG A  60    11191  10349  11289     44   -575    367       N  
ATOM    460  CZ  ARG A  60      19.109  -2.955  13.234  1.00 99.52           C  
ANISOU  460  CZ  ARG A  60    12801  12042  12968     59   -700    365       C  
ATOM    461  NH1 ARG A  60      19.475  -2.502  14.431  1.00 84.44           N  
ANISOU  461  NH1 ARG A  60    11047  10055  10981    108   -871    394       N  
ATOM    462  NH2 ARG A  60      19.125  -2.130  12.194  1.00 81.52           N  
ANISOU  462  NH2 ARG A  60    10331   9866  10776     25   -653    331       N  
ATOM    463  N   VAL A  61      20.672  -9.401  11.020  1.00 38.15           N  
ANISOU  463  N   VAL A  61     4914   3972   5610    125   -348    390       N  
ATOM    464  CA  VAL A  61      20.383 -10.518  10.135  1.00 38.06           C  
ANISOU  464  CA  VAL A  61     4858   3951   5651     83   -167    352       C  
ATOM    465  C   VAL A  61      21.336 -11.696  10.435  1.00 45.08           C  
ANISOU  465  C   VAL A  61     5813   4683   6633    177   -227    399       C  
ATOM    466  O   VAL A  61      20.879 -12.825  10.628  1.00 42.89           O  
ANISOU  466  O   VAL A  61     5681   4314   6300    162   -111    404       O  
ATOM    467  CB  VAL A  61      20.442 -10.119   8.635  1.00 40.74           C  
ANISOU  467  CB  VAL A  61     4957   4419   6103     32    -71    287       C  
ATOM    468  CG1 VAL A  61      20.439 -11.383   7.758  1.00 40.80           C  
ANISOU  468  CG1 VAL A  61     4927   4388   6185     10     84    247       C  
ATOM    469  CG2 VAL A  61      19.265  -9.185   8.252  1.00 38.87           C  
ANISOU  469  CG2 VAL A  61     4683   4333   5754    -58     20    234       C  
ATOM    470  N   VAL A  62      22.650 -11.443  10.441  1.00 43.03           N  
ANISOU  470  N   VAL A  62     5438   4386   6525    275   -400    428       N  
ATOM    471  CA  VAL A  62      23.614 -12.515  10.673  1.00 44.00           C  
ANISOU  471  CA  VAL A  62     5597   4365   6758    384   -472    468       C  
ATOM    472  C   VAL A  62      23.487 -13.100  12.099  1.00 50.90           C  
ANISOU  472  C   VAL A  62     6761   5095   7483    457   -570    540       C  
ATOM    473  O   VAL A  62      23.594 -14.304  12.252  1.00 50.05           O  
ANISOU  473  O   VAL A  62     6775   4860   7380    505   -516    568       O  
ATOM    474  CB  VAL A  62      25.042 -12.102  10.286  1.00 46.59           C  
ANISOU  474  CB  VAL A  62     5698   4693   7310    470   -625    468       C  
ATOM    475  CG1 VAL A  62      26.023 -13.210  10.588  1.00 47.60           C  
ANISOU  475  CG1 VAL A  62     5858   4671   7558    601   -713    508       C  
ATOM    476  CG2 VAL A  62      25.134 -11.744   8.802  1.00 44.90           C  
ANISOU  476  CG2 VAL A  62     5237   4594   7228    398   -477    402       C  
ATOM    477  N   SER A  63      23.181 -12.271  13.113  1.00 49.28           N  
ANISOU  477  N   SER A  63     6690   4903   7132    461   -692    569       N  
ATOM    478  CA  SER A  63      22.960 -12.737  14.492  1.00 50.73           C  
ANISOU  478  CA  SER A  63     7187   4951   7136    526   -771    638       C  
ATOM    479  C   SER A  63      21.760 -13.691  14.527  1.00 54.50           C  
ANISOU  479  C   SER A  63     7854   5377   7476    439   -518    635       C  
ATOM    480  O   SER A  63      21.837 -14.748  15.141  1.00 56.47           O  
ANISOU  480  O   SER A  63     8322   5470   7666    503   -504    690       O  
ATOM    481  CB  SER A  63      22.691 -11.556  15.420  1.00 52.97           C  
ANISOU  481  CB  SER A  63     7572   5280   7274    521   -906    651       C  
ATOM    482  OG  SER A  63      23.834 -10.727  15.508  1.00 68.39           O  
ANISOU  482  OG  SER A  63     9649   7125   9211    661  -1174    708       O  
ATOM    483  N   SER A  64      20.658 -13.329  13.845  1.00 49.24           N  
ANISOU  483  N   SER A  64     7101   4838   6769    295   -317    566       N  
ATOM    484  CA  SER A  64      19.449 -14.141  13.787  1.00 48.43           C  
ANISOU  484  CA  SER A  64     7132   4705   6563    189    -66    539       C  
ATOM    485  C   SER A  64      19.748 -15.501  13.142  1.00 51.76           C  
ANISOU  485  C   SER A  64     7540   5029   7096    199     49    530       C  
ATOM    486  O   SER A  64      19.225 -16.519  13.606  1.00 52.87           O  
ANISOU  486  O   SER A  64     7898   5040   7151    176    182    552       O  
ATOM    487  CB  SER A  64      18.360 -13.398  13.020  1.00 51.23           C  
ANISOU  487  CB  SER A  64     7332   5238   6896     49     87    450       C  
ATOM    488  OG  SER A  64      17.291 -14.254  12.649  1.00 65.30           O  
ANISOU  488  OG  SER A  64     9163   7009   8641    -65    332    395       O  
ATOM    489  N   ILE A  65      20.598 -15.525  12.094  1.00 46.19           N  
ANISOU  489  N   ILE A  65     6594   4373   6581    233      9    498       N  
ATOM    490  CA  ILE A  65      20.928 -16.763  11.381  1.00 45.51           C  
ANISOU  490  CA  ILE A  65     6480   4199   6613    245    124    480       C  
ATOM    491  C   ILE A  65      21.719 -17.655  12.296  1.00 54.96           C  
ANISOU  491  C   ILE A  65     7879   5195   7807    390     10    571       C  
ATOM    492  O   ILE A  65      21.433 -18.850  12.411  1.00 57.05           O  
ANISOU  492  O   ILE A  65     8314   5321   8042    383    147    585       O  
ATOM    493  CB  ILE A  65      21.695 -16.493  10.057  1.00 45.11           C  
ANISOU  493  CB  ILE A  65     6130   4248   6762    256    115    424       C  
ATOM    494  CG1 ILE A  65      20.724 -16.052   8.952  1.00 41.99           C  
ANISOU  494  CG1 ILE A  65     5584   4020   6349    106    290    323       C  
ATOM    495  CG2 ILE A  65      22.559 -17.747   9.603  1.00 41.63           C  
ANISOU  495  CG2 ILE A  65     5675   3671   6473    341    149    433       C  
ATOM    496  CD1 ILE A  65      21.389 -15.303   7.868  1.00 41.45           C  
ANISOU  496  CD1 ILE A  65     5254   4074   6420    117    252    284       C  
ATOM    497  N   GLU A  66      22.718 -17.072  12.945  1.00 53.38           N  
ANISOU  497  N   GLU A  66     7665   4975   7642    522   -246    631       N  
ATOM    498  CA  GLU A  66      23.589 -17.771  13.871  1.00 55.40           C  
ANISOU  498  CA  GLU A  66     8102   5051   7897    690   -414    720       C  
ATOM    499  C   GLU A  66      22.837 -18.446  15.011  1.00 60.40           C  
ANISOU  499  C   GLU A  66     9107   5534   8307    693   -346    786       C  
ATOM    500  O   GLU A  66      23.231 -19.515  15.466  1.00 62.33           O  
ANISOU  500  O   GLU A  66     9543   5598   8542    800   -361    849       O  
ATOM    501  CB  GLU A  66      24.560 -16.765  14.420  1.00 57.01           C  
ANISOU  501  CB  GLU A  66     8215   5295   8149    801   -711    749       C  
ATOM    502  CG  GLU A  66      25.708 -17.394  15.179  1.00 63.51           C  
ANISOU  502  CG  GLU A  66     9146   5958   9028   1001   -938    825       C  
ATOM    503  CD  GLU A  66      26.378 -16.310  15.982  1.00 77.78           C  
ANISOU  503  CD  GLU A  66    10926   7806  10821   1085  -1237    845       C  
ATOM    504  OE1 GLU A  66      25.858 -15.171  15.969  1.00 72.04           O  
ANISOU  504  OE1 GLU A  66    10131   7214  10026    979  -1232    807       O  
ATOM    505  OE2 GLU A  66      27.410 -16.592  16.630  1.00 68.78           O  
ANISOU  505  OE2 GLU A  66     9835   6562   9738   1258  -1483    895       O  
ATOM    506  N   GLN A  67      21.737 -17.840  15.455  1.00 56.50           N  
ANISOU  506  N   GLN A  67     8724   5106   7636    578   -253    772       N  
ATOM    507  CA  GLN A  67      20.918 -18.432  16.517  1.00 57.07           C  
ANISOU  507  CA  GLN A  67     9156   5037   7490    560   -143    829       C  
ATOM    508  C   GLN A  67      20.092 -19.593  15.965  1.00 61.78           C  
ANISOU  508  C   GLN A  67     9818   5561   8097    444    159    790       C  
ATOM    509  O   GLN A  67      20.082 -20.654  16.576  1.00 63.85           O  
ANISOU  509  O   GLN A  67    10351   5626   8285    498    223    855       O  
ATOM    510  CB  GLN A  67      20.065 -17.375  17.227  1.00 57.43           C  
ANISOU  510  CB  GLN A  67     9296   5171   7355    483   -140    822       C  
ATOM    511  CG  GLN A  67      20.924 -16.402  18.044  1.00 73.28           C  
ANISOU  511  CG  GLN A  67    11326   7195   9320    615   -455    872       C  
ATOM    512  CD  GLN A  67      20.273 -15.062  18.313  1.00104.44           C  
ANISOU  512  CD  GLN A  67    15234  11286  13163    532   -472    834       C  
ATOM    513  OE1 GLN A  67      19.041 -14.921  18.372  1.00102.83           O  
ANISOU  513  OE1 GLN A  67    15101  11126  12842    401   -256    799       O  
ATOM    514  NE2 GLN A  67      21.098 -14.045  18.526  1.00 97.86           N  
ANISOU  514  NE2 GLN A  67    14289  10520  12375    612   -734    838       N  
ATOM    515  N   LYS A  68      19.492 -19.429  14.766  1.00 56.33           N  
ANISOU  515  N   LYS A  68     8877   5019   7507    296    330    681       N  
ATOM    516  CA  LYS A  68      18.707 -20.426  14.040  1.00 56.18           C  
ANISOU  516  CA  LYS A  68     8859   4961   7526    166    606    612       C  
ATOM    517  C   LYS A  68      19.538 -21.657  13.632  1.00 60.89           C  
ANISOU  517  C   LYS A  68     9480   5403   8252    258    619    635       C  
ATOM    518  O   LYS A  68      18.964 -22.714  13.408  1.00 61.28           O  
ANISOU  518  O   LYS A  68     9644   5342   8298    178    837    606       O  
ATOM    519  CB  LYS A  68      18.061 -19.775  12.811  1.00 56.64           C  
ANISOU  519  CB  LYS A  68     8616   5237   7667     18    715    486       C  
ATOM    520  CG  LYS A  68      16.664 -19.226  13.094  1.00 75.89           C  
ANISOU  520  CG  LYS A  68    11094   7770   9971   -132    861    433       C  
ATOM    521  CD  LYS A  68      16.434 -17.976  12.308  1.00 84.93           C  
ANISOU  521  CD  LYS A  68    11958   9149  11162   -187    808    357       C  
ATOM    522  CE  LYS A  68      15.182 -17.266  12.722  1.00 97.53           C  
ANISOU  522  CE  LYS A  68    13588  10841  12629   -299    907    316       C  
ATOM    523  NZ  LYS A  68      15.095 -15.942  12.054  1.00106.83           N  
ANISOU  523  NZ  LYS A  68    14515  12233  13842   -317    818    262       N  
ATOM    524  N   THR A  69      20.853 -21.501  13.559  1.00 57.36           N  
ANISOU  524  N   THR A  69     8919   4943   7931    425    391    681       N  
ATOM    525  CA  THR A  69      21.730 -22.597  13.184  1.00 56.77           C  
ANISOU  525  CA  THR A  69     8849   4722   8001    545    375    707       C  
ATOM    526  C   THR A  69      22.373 -23.277  14.392  1.00 62.12           C  
ANISOU  526  C   THR A  69     9836   5173   8595    726    239    835       C  
ATOM    527  O   THR A  69      23.466 -23.817  14.302  1.00 62.81           O  
ANISOU  527  O   THR A  69     9911   5144   8808    882    137    875       O  
ATOM    528  CB  THR A  69      22.813 -22.161  12.181  1.00 53.33           C  
ANISOU  528  CB  THR A  69     8071   4403   7787    602    269    657       C  
ATOM    529  OG1 THR A  69      23.545 -21.055  12.707  1.00 51.13           O  
ANISOU  529  OG1 THR A  69     7688   4211   7529    700      5    697       O  
ATOM    530  CG2 THR A  69      22.188 -21.763  10.874  1.00 47.35           C  
ANISOU  530  CG2 THR A  69     7072   3821   7097    433    451    533       C  
ATOM    531  N   GLU A  70      21.683 -23.248  15.522  1.00 59.61           N  
ANISOU  531  N   GLU A  70     9807   4785   8058    710    247    898       N  
ATOM    532  CA  GLU A  70      22.151 -23.951  16.700  1.00 61.65           C  
ANISOU  532  CA  GLU A  70    10417   4814   8193    874    145   1022       C  
ATOM    533  C   GLU A  70      21.972 -25.435  16.418  1.00 63.66           C  
ANISOU  533  C   GLU A  70    10826   4875   8485    854    379   1025       C  
ATOM    534  O   GLU A  70      20.901 -25.867  16.015  1.00 61.36           O  
ANISOU  534  O   GLU A  70    10539   4599   8178    663    663    950       O  
ATOM    535  CB  GLU A  70      21.347 -23.536  17.929  1.00 63.76           C  
ANISOU  535  CB  GLU A  70    10983   5046   8198    836    156   1079       C  
ATOM    536  CG  GLU A  70      21.734 -24.251  19.208  1.00 75.95           C  
ANISOU  536  CG  GLU A  70    12938   6348   9573   1014     46   1216       C  
ATOM    537  CD  GLU A  70      23.007 -23.715  19.820  1.00 99.15           C  
ANISOU  537  CD  GLU A  70    15872   9268  12535   1252   -341   1288       C  
ATOM    538  OE1 GLU A  70      23.749 -24.498  20.438  1.00108.47           O  
ANISOU  538  OE1 GLU A  70    17186  10272  13756   1436   -453   1362       O  
ATOM    539  OE2 GLU A  70      23.270 -22.509  19.687  1.00 94.79           O  
ANISOU  539  OE2 GLU A  70    15183   8870  11961   1258   -537   1267       O  
ATOM    540  N   GLY A  71      23.032 -26.209  16.611  1.00 61.83           N  
ANISOU  540  N   GLY A  71    10681   4478   8333   1051    250   1097       N  
ATOM    541  CA  GLY A  71      23.000 -27.642  16.307  1.00 62.09           C  
ANISOU  541  CA  GLY A  71    10866   4307   8418   1064    446   1108       C  
ATOM    542  C   GLY A  71      23.412 -27.971  14.883  1.00 63.14           C  
ANISOU  542  C   GLY A  71    10679   4512   8799   1029    531   1007       C  
ATOM    543  O   GLY A  71      23.346 -29.131  14.473  1.00 63.87           O  
ANISOU  543  O   GLY A  71    10866   4448   8953   1019    714    993       O  
ATOM    544  N   ALA A  72      23.855 -26.940  14.123  1.00 57.25           N  
ANISOU  544  N   ALA A  72     9564   3995   8193   1010    405    934       N  
ATOM    545  CA  ALA A  72      24.323 -26.999  12.729  1.00 55.45           C  
ANISOU  545  CA  ALA A  72     9004   3870   8196    981    465    834       C  
ATOM    546  C   ALA A  72      25.710 -26.367  12.744  1.00 56.90           C  
ANISOU  546  C   ALA A  72     8969   4115   8535   1172    167    867       C  
ATOM    547  O   ALA A  72      25.857 -25.178  12.472  1.00 55.79           O  
ANISOU  547  O   ALA A  72     8586   4173   8438   1129     53    826       O  
ATOM    548  CB  ALA A  72      23.376 -26.202  11.828  1.00 53.70           C  
ANISOU  548  CB  ALA A  72     8559   3876   7969    752    620    712       C  
ATOM    549  N   GLU A  73      26.697 -27.154  13.167  1.00 54.22           N  
ANISOU  549  N   GLU A  73     8736   3595   8272   1386     36    945       N  
ATOM    550  CA  GLU A  73      28.101 -26.803  13.399  1.00 54.75           C  
ANISOU  550  CA  GLU A  73     8641   3665   8496   1606   -269    987       C  
ATOM    551  C   GLU A  73      28.784 -25.909  12.354  1.00 57.95           C  
ANISOU  551  C   GLU A  73     8616   4273   9131   1580   -332    896       C  
ATOM    552  O   GLU A  73      29.229 -24.806  12.686  1.00 54.13           O  
ANISOU  552  O   GLU A  73     7981   3915   8669   1614   -553    900       O  
ATOM    553  CB  GLU A  73      28.919 -28.067  13.679  1.00 57.89           C  
ANISOU  553  CB  GLU A  73     9194   3823   8977   1821   -318   1057       C  
ATOM    554  CG  GLU A  73      30.377 -27.812  14.022  1.00 63.41           C  
ANISOU  554  CG  GLU A  73     9736   4509   9847   2070   -652   1100       C  
ATOM    555  CD  GLU A  73      31.221 -29.058  14.188  1.00 80.00           C  
ANISOU  555  CD  GLU A  73    11958   6381  12059   2299   -702   1161       C  
ATOM    556  OE1 GLU A  73      30.984 -30.042  13.451  1.00 69.29           O  
ANISOU  556  OE1 GLU A  73    10639   4921  10766   2253   -445   1127       O  
ATOM    557  OE2 GLU A  73      32.121 -29.055  15.059  1.00 87.12           O  
ANISOU  557  OE2 GLU A  73    12918   7202  12983   2532  -1006   1238       O  
ATOM    558  N   LYS A  74      28.930 -26.422  11.119  1.00 56.62           N  
ANISOU  558  N   LYS A  74     8264   4116   9132   1531   -137    815       N  
ATOM    559  CA  LYS A  74      29.584 -25.693  10.036  1.00 54.91           C  
ANISOU  559  CA  LYS A  74     7663   4067   9132   1506   -151    730       C  
ATOM    560  C   LYS A  74      28.899 -24.378   9.699  1.00 57.97           C  
ANISOU  560  C   LYS A  74     7900   4685   9441   1322   -126    671       C  
ATOM    561  O   LYS A  74      29.580 -23.380   9.445  1.00 57.02           O  
ANISOU  561  O   LYS A  74     7521   4696   9447   1346   -270    647       O  
ATOM    562  CB  LYS A  74      29.709 -26.577   8.801  1.00 56.08           C  
ANISOU  562  CB  LYS A  74     7707   4169   9433   1477     89    654       C  
ATOM    563  CG  LYS A  74      30.851 -27.579   8.847  1.00 56.36           C  
ANISOU  563  CG  LYS A  74     7743   4019   9654   1700     21    693       C  
ATOM    564  CD  LYS A  74      30.663 -28.534   7.681  1.00 63.97           C  
ANISOU  564  CD  LYS A  74     8684   4917  10705   1634    311    612       C  
ATOM    565  CE  LYS A  74      31.856 -29.387   7.370  1.00 78.06           C  
ANISOU  565  CE  LYS A  74    10375   6558  12727   1837    289    618       C  
ATOM    566  NZ  LYS A  74      31.465 -30.555   6.530  1.00 88.63           N  
ANISOU  566  NZ  LYS A  74    11813   7777  14087   1775    581    555       N  
ATOM    567  N   LYS A  75      27.556 -24.363   9.736  1.00 54.13           N  
ANISOU  567  N   LYS A  75     7577   4239   8752   1142     51    647       N  
ATOM    568  CA  LYS A  75      26.776 -23.172   9.394  1.00 51.35           C  
ANISOU  568  CA  LYS A  75     7098   4099   8314    969     92    588       C  
ATOM    569  C   LYS A  75      26.892 -22.164  10.492  1.00 58.29           C  
ANISOU  569  C   LYS A  75     8024   5030   9092   1018   -148    653       C  
ATOM    570  O   LYS A  75      27.071 -20.975  10.196  1.00 58.04           O  
ANISOU  570  O   LYS A  75     7778   5164   9109    974   -236    618       O  
ATOM    571  CB  LYS A  75      25.294 -23.494   9.197  1.00 51.92           C  
ANISOU  571  CB  LYS A  75     7325   4193   8210    775    339    538       C  
ATOM    572  CG  LYS A  75      24.942 -24.203   7.906  1.00 59.99           C  
ANISOU  572  CG  LYS A  75     8257   5225   9312    669    589    436       C  
ATOM    573  CD  LYS A  75      23.494 -24.721   7.984  1.00 69.02           C  
ANISOU  573  CD  LYS A  75     9596   6345  10285    493    809    391       C  
ATOM    574  CE  LYS A  75      22.800 -24.997   6.659  1.00 74.35           C  
ANISOU  574  CE  LYS A  75    10146   7108  10995    331   1038    257       C  
ATOM    575  NZ  LYS A  75      23.403 -26.126   5.901  1.00 81.71           N  
ANISOU  575  NZ  LYS A  75    11066   7910  12070    388   1151    221       N  
ATOM    576  N   GLN A  76      26.738 -22.613  11.760  1.00 55.77           N  
ANISOU  576  N   GLN A  76     8008   4565   8617   1101   -243    744       N  
ATOM    577  CA  GLN A  76      26.828 -21.725  12.905  1.00 54.62           C  
ANISOU  577  CA  GLN A  76     7958   4447   8346   1156   -477    806       C  
ATOM    578  C   GLN A  76      28.170 -21.034  12.958  1.00 56.80           C  
ANISOU  578  C   GLN A  76     8002   4772   8808   1300   -756    813       C  
ATOM    579  O   GLN A  76      28.215 -19.832  13.222  1.00 54.37           O  
ANISOU  579  O   GLN A  76     7592   4592   8475   1267   -898    800       O  
ATOM    580  CB  GLN A  76      26.582 -22.469  14.214  1.00 57.57           C  
ANISOU  580  CB  GLN A  76     8722   4626   8524   1249   -530    909       C  
ATOM    581  CG  GLN A  76      26.618 -21.512  15.405  1.00 55.93           C  
ANISOU  581  CG  GLN A  76     8640   4450   8160   1303   -771    965       C  
ATOM    582  CD  GLN A  76      25.750 -21.910  16.547  1.00 62.53           C  
ANISOU  582  CD  GLN A  76     9880   5158   8722   1290   -710   1040       C  
ATOM    583  OE1 GLN A  76      24.691 -21.346  16.795  1.00 58.10           O  
ANISOU  583  OE1 GLN A  76     9406   4674   7995   1141   -590   1019       O  
ATOM    584  NE2 GLN A  76      26.241 -22.815  17.342  1.00 54.28           N  
ANISOU  584  NE2 GLN A  76     9096   3908   7619   1461   -813   1133       N  
ATOM    585  N   GLN A  77      29.268 -21.794  12.738  1.00 54.07           N  
ANISOU  585  N   GLN A  77     7570   4317   8659   1462   -833    828       N  
ATOM    586  CA  GLN A  77      30.598 -21.196  12.798  1.00 54.62           C  
ANISOU  586  CA  GLN A  77     7391   4423   8938   1604  -1099    824       C  
ATOM    587  C   GLN A  77      30.818 -20.168  11.710  1.00 55.99           C  
ANISOU  587  C   GLN A  77     7205   4788   9280   1488  -1040    732       C  
ATOM    588  O   GLN A  77      31.485 -19.158  11.943  1.00 55.05           O  
ANISOU  588  O   GLN A  77     6907   4753   9255   1523  -1249    719       O  
ATOM    589  CB  GLN A  77      31.733 -22.233  12.751  1.00 58.54           C  
ANISOU  589  CB  GLN A  77     7846   4762   9633   1811  -1186    852       C  
ATOM    590  CG  GLN A  77      33.092 -21.559  13.075  1.00 89.88           C  
ANISOU  590  CG  GLN A  77    11570   8766  13813   1967  -1510    846       C  
ATOM    591  CD  GLN A  77      34.329 -22.231  12.506  1.00116.33           C  
ANISOU  591  CD  GLN A  77    14693  12040  17469   2131  -1551    824       C  
ATOM    592  OE1 GLN A  77      34.399 -23.456  12.366  1.00105.22           O  
ANISOU  592  OE1 GLN A  77    13414  10479  16084   2223  -1444    854       O  
ATOM    593  NE2 GLN A  77      35.378 -21.448  12.244  1.00118.78           N  
ANISOU  593  NE2 GLN A  77    14663  12439  18029   2182  -1720    771       N  
ATOM    594  N   MET A  78      30.317 -20.435  10.515  1.00 51.66           N  
ANISOU  594  N   MET A  78     6555   4299   8776   1358   -762    666       N  
ATOM    595  CA  MET A  78      30.497 -19.490   9.430  1.00 50.80           C  
ANISOU  595  CA  MET A  78     6137   4360   8806   1253   -685    585       C  
ATOM    596  C   MET A  78      29.786 -18.179   9.761  1.00 54.29           C  
ANISOU  596  C   MET A  78     6586   4950   9092   1128   -739    577       C  
ATOM    597  O   MET A  78      30.296 -17.087   9.484  1.00 53.46           O  
ANISOU  597  O   MET A  78     6255   4957   9100   1107   -832    544       O  
ATOM    598  CB  MET A  78      29.915 -20.066   8.166  1.00 52.57           C  
ANISOU  598  CB  MET A  78     6315   4611   9046   1136   -378    517       C  
ATOM    599  CG  MET A  78      29.860 -19.074   7.039  1.00 55.47           C  
ANISOU  599  CG  MET A  78     6428   5156   9492   1012   -269    439       C  
ATOM    600  SD  MET A  78      29.557 -19.923   5.497  1.00 60.40           S  
ANISOU  600  SD  MET A  78     6981   5785  10183    929     52    353       S  
ATOM    601  CE  MET A  78      30.955 -21.171   5.541  1.00 58.54           C  
ANISOU  601  CE  MET A  78     6696   5350  10197   1144      0    380       C  
ATOM    602  N   ALA A  79      28.585 -18.302  10.312  1.00 49.79           N  
ANISOU  602  N   ALA A  79     6274   4374   8272   1040   -658    601       N  
ATOM    603  CA  ALA A  79      27.785 -17.152  10.690  1.00 48.03           C  
ANISOU  603  CA  ALA A  79     6092   4277   7882    927   -689    595       C  
ATOM    604  C   ALA A  79      28.433 -16.388  11.808  1.00 52.37           C  
ANISOU  604  C   ALA A  79     6670   4812   8417   1029   -987    643       C  
ATOM    605  O   ALA A  79      28.343 -15.179  11.781  1.00 49.95           O  
ANISOU  605  O   ALA A  79     6249   4630   8100    961  -1052    615       O  
ATOM    606  CB  ALA A  79      26.392 -17.592  11.106  1.00 47.83           C  
ANISOU  606  CB  ALA A  79     6341   4224   7608    824   -525    608       C  
ATOM    607  N   ARG A  80      29.092 -17.077  12.772  1.00 51.96           N  
ANISOU  607  N   ARG A  80     6773   4605   8363   1196  -1175    711       N  
ATOM    608  CA  ARG A  80      29.781 -16.430  13.886  1.00 53.10           C  
ANISOU  608  CA  ARG A  80     6958   4726   8491   1311  -1494    750       C  
ATOM    609  C   ARG A  80      30.923 -15.593  13.347  1.00 58.05           C  
ANISOU  609  C   ARG A  80     7229   5441   9387   1342  -1637    694       C  
ATOM    610  O   ARG A  80      31.061 -14.423  13.709  1.00 56.67           O  
ANISOU  610  O   ARG A  80     6979   5352   9201   1308  -1791    674       O  
ATOM    611  CB  ARG A  80      30.309 -17.466  14.915  1.00 53.90           C  
ANISOU  611  CB  ARG A  80     7300   4635   8545   1506  -1669    832       C  
ATOM    612  CG  ARG A  80      30.917 -16.854  16.218  1.00 66.28           C  
ANISOU  612  CG  ARG A  80     8973   6168  10043   1636  -2025    873       C  
ATOM    613  CD  ARG A  80      31.868 -17.827  16.965  1.00 86.42           C  
ANISOU  613  CD  ARG A  80    11651   8541  12644   1873  -2252    938       C  
ATOM    614  NE  ARG A  80      33.255 -17.450  16.676  1.00100.76           N  
ANISOU  614  NE  ARG A  80    13126  10394  14766   1983  -2480    889       N  
ATOM    615  CZ  ARG A  80      34.120 -18.148  15.941  1.00112.93           C  
ANISOU  615  CZ  ARG A  80    14446  11888  16574   2077  -2451    866       C  
ATOM    616  NH1 ARG A  80      33.806 -19.368  15.506  1.00 98.32           N  
ANISOU  616  NH1 ARG A  80    12716   9931  14710   2099  -2230    898       N  
ATOM    617  NH2 ARG A  80      35.324 -17.656  15.682  1.00 97.60           N  
ANISOU  617  NH2 ARG A  80    12169   9994  14921   2155  -2643    808       N  
ATOM    618  N   GLU A  81      31.732 -16.173  12.481  1.00 55.76           N  
ANISOU  618  N   GLU A  81     6722   5123   9344   1399  -1574    664       N  
ATOM    619  CA  GLU A  81      32.873 -15.448  11.950  1.00 55.74           C  
ANISOU  619  CA  GLU A  81     6368   5187   9623   1428  -1685    607       C  
ATOM    620  C   GLU A  81      32.454 -14.239  11.125  1.00 55.45           C  
ANISOU  620  C   GLU A  81     6151   5318   9601   1250  -1547    545       C  
ATOM    621  O   GLU A  81      33.111 -13.198  11.169  1.00 55.46           O  
ANISOU  621  O   GLU A  81     5953   5383   9735   1241  -1693    510       O  
ATOM    622  CB  GLU A  81      33.734 -16.412  11.141  1.00 57.99           C  
ANISOU  622  CB  GLU A  81     6475   5398  10161   1523  -1597    586       C  
ATOM    623  CG  GLU A  81      34.355 -17.504  12.014  1.00 75.32           C  
ANISOU  623  CG  GLU A  81     8824   7419  12376   1734  -1784    649       C  
ATOM    624  CD  GLU A  81      35.429 -18.388  11.397  1.00 98.87           C  
ANISOU  624  CD  GLU A  81    11606  10313  15645   1872  -1762    628       C  
ATOM    625  OE1 GLU A  81      35.471 -18.508  10.151  1.00 90.63           O  
ANISOU  625  OE1 GLU A  81    10373   9318  14744   1790  -1510    570       O  
ATOM    626  OE2 GLU A  81      36.228 -18.968  12.168  1.00 99.29           O  
ANISOU  626  OE2 GLU A  81    11710  10244  15774   2072  -1996    669       O  
ATOM    627  N   TYR A  82      31.368 -14.384  10.366  1.00 49.42           N  
ANISOU  627  N   TYR A  82     5457   4616   8703   1111  -1269    528       N  
ATOM    628  CA  TYR A  82      30.850 -13.290   9.544  1.00 47.28           C  
ANISOU  628  CA  TYR A  82     5049   4500   8416    953  -1128    475       C  
ATOM    629  C   TYR A  82      30.292 -12.199  10.422  1.00 50.44           C  
ANISOU  629  C   TYR A  82     5567   4963   8636    899  -1265    491       C  
ATOM    630  O   TYR A  82      30.526 -11.019  10.164  1.00 49.76           O  
ANISOU  630  O   TYR A  82     5317   4970   8621    837  -1308    456       O  
ATOM    631  CB  TYR A  82      29.787 -13.789   8.583  1.00 46.07           C  
ANISOU  631  CB  TYR A  82     4959   4395   8150    836   -827    448       C  
ATOM    632  CG  TYR A  82      29.607 -12.857   7.405  1.00 44.44           C  
ANISOU  632  CG  TYR A  82     4553   4332   8001    714   -673    387       C  
ATOM    633  CD1 TYR A  82      30.709 -12.347   6.717  1.00 45.60           C  
ANISOU  633  CD1 TYR A  82     4426   4502   8397    737   -688    352       C  
ATOM    634  CD2 TYR A  82      28.339 -12.489   6.973  1.00 42.26           C  
ANISOU  634  CD2 TYR A  82     4364   4161   7532    580   -506    362       C  
ATOM    635  CE1 TYR A  82      30.551 -11.512   5.619  1.00 43.45           C  
ANISOU  635  CE1 TYR A  82     4002   4345   8163    630   -529    304       C  
ATOM    636  CE2 TYR A  82      28.170 -11.653   5.871  1.00 41.66           C  
ANISOU  636  CE2 TYR A  82     4128   4208   7492    485   -371    312       C  
ATOM    637  CZ  TYR A  82      29.279 -11.186   5.186  1.00 42.67           C  
ANISOU  637  CZ  TYR A  82     4015   4347   7851    511   -375    288       C  
ATOM    638  OH  TYR A  82      29.126 -10.367   4.098  1.00 41.39           O  
ANISOU  638  OH  TYR A  82     3724   4291   7710    424   -229    247       O  
ATOM    639  N   ARG A  83      29.571 -12.590  11.494  1.00 48.30           N  
ANISOU  639  N   ARG A  83     5594   4627   8130    924  -1326    545       N  
ATOM    640  CA  ARG A  83      29.079 -11.624  12.480  1.00 48.48           C  
ANISOU  640  CA  ARG A  83     5763   4689   7969    891  -1468    563       C  
ATOM    641  C   ARG A  83      30.271 -10.858  13.051  1.00 51.99           C  
ANISOU  641  C   ARG A  83     6068   5120   8565    979  -1763    554       C  
ATOM    642  O   ARG A  83      30.181  -9.631  13.164  1.00 50.59           O  
ANISOU  642  O   ARG A  83     5825   5028   8367    907  -1828    525       O  
ATOM    643  CB  ARG A  83      28.265 -12.282  13.622  1.00 51.02           C  
ANISOU  643  CB  ARG A  83     6446   4914   8025    926  -1489    628       C  
ATOM    644  CG  ARG A  83      27.842 -11.294  14.749  1.00 54.14           C  
ANISOU  644  CG  ARG A  83     7015   5332   8223    911  -1648    646       C  
ATOM    645  CD  ARG A  83      27.038 -11.907  15.913  1.00 61.95           C  
ANISOU  645  CD  ARG A  83     8384   6216   8937    944  -1646    712       C  
ATOM    646  NE  ARG A  83      27.631 -13.127  16.482  1.00 74.86           N  
ANISOU  646  NE  ARG A  83    10176   7687  10580   1096  -1748    773       N  
ATOM    647  CZ  ARG A  83      28.669 -13.167  17.315  1.00 80.15           C  
ANISOU  647  CZ  ARG A  83    10887   8269  11297   1256  -2048    805       C  
ATOM    648  NH1 ARG A  83      29.270 -12.048  17.696  1.00 66.69           N  
ANISOU  648  NH1 ARG A  83     9068   6626   9647   1275  -2283    773       N  
ATOM    649  NH2 ARG A  83      29.115 -14.327  17.768  1.00 63.17           N  
ANISOU  649  NH2 ARG A  83     8894   5965   9142   1402  -2121    866       N  
ATOM    650  N   GLU A  84      31.353 -11.556  13.434  1.00 49.60           N  
ANISOU  650  N   GLU A  84     5722   4709   8414   1133  -1945    573       N  
ATOM    651  CA  GLU A  84      32.534 -10.904  14.002  1.00 51.28           C  
ANISOU  651  CA  GLU A  84     5783   4905   8794   1224  -2250    550       C  
ATOM    652  C   GLU A  84      33.171  -9.894  13.041  1.00 53.75           C  
ANISOU  652  C   GLU A  84     5741   5321   9359   1137  -2205    474       C  
ATOM    653  O   GLU A  84      33.620  -8.826  13.465  1.00 54.62           O  
ANISOU  653  O   GLU A  84     5758   5468   9528   1118  -2392    439       O  
ATOM    654  CB  GLU A  84      33.546 -11.947  14.475  1.00 54.92           C  
ANISOU  654  CB  GLU A  84     6245   5233   9389   1418  -2439    579       C  
ATOM    655  CG  GLU A  84      33.026 -12.688  15.688  1.00 65.43           C  
ANISOU  655  CG  GLU A  84     7965   6449  10448   1517  -2548    660       C  
ATOM    656  CD  GLU A  84      33.794 -13.928  16.117  1.00 84.20           C  
ANISOU  656  CD  GLU A  84    10417   8674  12902   1719  -2689    708       C  
ATOM    657  OE1 GLU A  84      34.691 -14.395  15.374  1.00 69.03           O  
ANISOU  657  OE1 GLU A  84     8235   6732  11260   1787  -2670    677       O  
ATOM    658  OE2 GLU A  84      33.474 -14.442  17.212  1.00 72.06           O  
ANISOU  658  OE2 GLU A  84     9218   7029  11134   1816  -2811    780       O  
ATOM    659  N   LYS A  85      33.193 -10.225  11.748  1.00 48.89           N  
ANISOU  659  N   LYS A  85     4947   4744   8885   1078  -1949    446       N  
ATOM    660  CA  LYS A  85      33.695  -9.313  10.720  1.00 49.12           C  
ANISOU  660  CA  LYS A  85     4672   4862   9131    985  -1848    381       C  
ATOM    661  C   LYS A  85      32.816  -8.028  10.636  1.00 50.83           C  
ANISOU  661  C   LYS A  85     4941   5190   9182    836  -1776    367       C  
ATOM    662  O   LYS A  85      33.330  -6.917  10.602  1.00 50.77           O  
ANISOU  662  O   LYS A  85     4771   5224   9297    788  -1864    326       O  
ATOM    663  CB  LYS A  85      33.673 -10.056   9.383  1.00 51.96           C  
ANISOU  663  CB  LYS A  85     4910   5231   9600    956  -1557    364       C  
ATOM    664  CG  LYS A  85      34.026  -9.190   8.166  1.00 60.76           C  
ANISOU  664  CG  LYS A  85     5755   6433  10897    849  -1385    305       C  
ATOM    665  CD  LYS A  85      33.871 -10.007   6.904  1.00 66.15           C  
ANISOU  665  CD  LYS A  85     6382   7121  11631    825  -1094    289       C  
ATOM    666  CE  LYS A  85      34.167  -9.193   5.664  1.00 76.77           C  
ANISOU  666  CE  LYS A  85     7503   8543  13123    724   -899    238       C  
ATOM    667  NZ  LYS A  85      34.308 -10.065   4.467  1.00 90.76           N  
ANISOU  667  NZ  LYS A  85     9197  10297  14989    729   -643    214       N  
ATOM    668  N   ILE A  86      31.484  -8.199  10.613  1.00 45.73           N  
ANISOU  668  N   ILE A  86     4523   4585   8266    764  -1614    397       N  
ATOM    669  CA  ILE A  86      30.565  -7.061  10.569  1.00 42.20           C  
ANISOU  669  CA  ILE A  86     4143   4240   7653    641  -1545    386       C  
ATOM    670  C   ILE A  86      30.732  -6.242  11.843  1.00 49.88           C  
ANISOU  670  C   ILE A  86     5218   5189   8545    670  -1813    392       C  
ATOM    671  O   ILE A  86      30.735  -5.008  11.767  1.00 50.83           O  
ANISOU  671  O   ILE A  86     5258   5371   8683    594  -1841    360       O  
ATOM    672  CB  ILE A  86      29.101  -7.540  10.389  1.00 43.55           C  
ANISOU  672  CB  ILE A  86     4530   4452   7564    573  -1335    408       C  
ATOM    673  CG1 ILE A  86      28.937  -8.259   9.028  1.00 42.26           C  
ANISOU  673  CG1 ILE A  86     4256   4321   7482    533  -1073    384       C  
ATOM    674  CG2 ILE A  86      28.113  -6.322  10.524  1.00 41.65           C  
ANISOU  674  CG2 ILE A  86     4371   4311   7142    468  -1295    398       C  
ATOM    675  CD1 ILE A  86      27.714  -9.168   8.877  1.00 43.89           C  
ANISOU  675  CD1 ILE A  86     4656   4532   7488    491   -886    395       C  
ATOM    676  N   GLU A  87      30.870  -6.917  13.014  1.00 47.64           N  
ANISOU  676  N   GLU A  87     5131   4808   8163    783  -2011    433       N  
ATOM    677  CA  GLU A  87      31.058  -6.232  14.303  1.00 48.38           C  
ANISOU  677  CA  GLU A  87     5357   4867   8157    827  -2288    437       C  
ATOM    678  C   GLU A  87      32.289  -5.337  14.267  1.00 54.88           C  
ANISOU  678  C   GLU A  87     5913   5697   9240    835  -2484    376       C  
ATOM    679  O   GLU A  87      32.230  -4.208  14.749  1.00 54.90           O  
ANISOU  679  O   GLU A  87     5937   5731   9192    782  -2601    346       O  
ATOM    680  CB  GLU A  87      31.215  -7.225  15.467  1.00 50.58           C  
ANISOU  680  CB  GLU A  87     5879   5024   8313    973  -2479    493       C  
ATOM    681  CG  GLU A  87      29.899  -7.753  15.967  1.00 55.97           C  
ANISOU  681  CG  GLU A  87     6899   5685   8682    948  -2338    551       C  
ATOM    682  CD  GLU A  87      29.972  -8.787  17.068  1.00 66.18           C  
ANISOU  682  CD  GLU A  87     8474   6841   9830   1089  -2483    617       C  
ATOM    683  OE1 GLU A  87      28.901  -9.279  17.486  1.00 60.21           O  
ANISOU  683  OE1 GLU A  87     8001   6051   8824   1064  -2342    665       O  
ATOM    684  OE2 GLU A  87      31.093  -9.099  17.527  1.00 70.70           O  
ANISOU  684  OE2 GLU A  87     8990   7334  10537   1228  -2736    620       O  
ATOM    685  N   THR A  88      33.403  -5.851  13.723  1.00 51.97           N  
ANISOU  685  N   THR A  88     5294   5293   9159    901  -2515    350       N  
ATOM    686  CA  THR A  88      34.637  -5.078  13.597  1.00 53.01           C  
ANISOU  686  CA  THR A  88     5128   5426   9586    901  -2677    280       C  
ATOM    687  C   THR A  88      34.397  -3.802  12.788  1.00 53.76           C  
ANISOU  687  C   THR A  88     5076   5614   9736    740  -2509    235       C  
ATOM    688  O   THR A  88      34.786  -2.724  13.227  1.00 53.52           O  
ANISOU  688  O   THR A  88     4979   5590   9766    698  -2671    188       O  
ATOM    689  CB  THR A  88      35.751  -5.961  13.038  1.00 58.50           C  
ANISOU  689  CB  THR A  88     5576   6068  10582    998  -2683    261       C  
ATOM    690  OG1 THR A  88      36.025  -6.972  14.015  1.00 65.33           O  
ANISOU  690  OG1 THR A  88     6607   6835  11380   1166  -2903    303       O  
ATOM    691  CG2 THR A  88      37.038  -5.175  12.745  1.00 53.97           C  
ANISOU  691  CG2 THR A  88     4646   5500  10361    979  -2799    174       C  
ATOM    692  N   GLU A  89      33.735  -3.916  11.637  1.00 48.75           N  
ANISOU  692  N   GLU A  89     4412   5043   9067    653  -2193    249       N  
ATOM    693  CA  GLU A  89      33.416  -2.742  10.835  1.00 49.28           C  
ANISOU  693  CA  GLU A  89     4380   5192   9153    515  -2021    219       C  
ATOM    694  C   GLU A  89      32.588  -1.738  11.639  1.00 55.17           C  
ANISOU  694  C   GLU A  89     5333   5970   9660    458  -2109    225       C  
ATOM    695  O   GLU A  89      32.870  -0.537  11.608  1.00 55.93           O  
ANISOU  695  O   GLU A  89     5331   6085   9836    383  -2153    183       O  
ATOM    696  CB  GLU A  89      32.605  -3.151   9.607  1.00 48.39           C  
ANISOU  696  CB  GLU A  89     4281   5143   8962    452  -1690    241       C  
ATOM    697  CG  GLU A  89      33.389  -3.943   8.589  1.00 52.48           C  
ANISOU  697  CG  GLU A  89     4583   5636   9720    484  -1548    224       C  
ATOM    698  CD  GLU A  89      32.641  -4.174   7.294  1.00 60.81           C  
ANISOU  698  CD  GLU A  89     5648   6759  10697    412  -1228    231       C  
ATOM    699  OE1 GLU A  89      31.521  -3.636   7.129  1.00 50.82           O  
ANISOU  699  OE1 GLU A  89     4531   5570   9208    335  -1121    246       O  
ATOM    700  OE2 GLU A  89      33.189  -4.886   6.427  1.00 57.75           O  
ANISOU  700  OE2 GLU A  89     5116   6349  10478    438  -1087    216       O  
ATOM    701  N   LEU A  90      31.554  -2.230  12.330  1.00 51.21           N  
ANISOU  701  N   LEU A  90     5119   5469   8871    488  -2113    275       N  
ATOM    702  CA  LEU A  90      30.650  -1.394  13.111  1.00 50.84           C  
ANISOU  702  CA  LEU A  90     5295   5449   8574    443  -2166    284       C  
ATOM    703  C   LEU A  90      31.415  -0.659  14.212  1.00 55.41           C  
ANISOU  703  C   LEU A  90     5880   5970   9202    478  -2478    247       C  
ATOM    704  O   LEU A  90      31.207   0.550  14.394  1.00 54.59           O  
ANISOU  704  O   LEU A  90     5794   5894   9054    402  -2508    215       O  
ATOM    705  CB  LEU A  90      29.542  -2.271  13.686  1.00 50.12           C  
ANISOU  705  CB  LEU A  90     5497   5347   8201    481  -2105    341       C  
ATOM    706  CG  LEU A  90      28.317  -1.589  14.268  1.00 54.64           C  
ANISOU  706  CG  LEU A  90     6307   5959   8494    426  -2061    354       C  
ATOM    707  CD1 LEU A  90      27.180  -2.559  14.249  1.00 53.58           C  
ANISOU  707  CD1 LEU A  90     6366   5836   8157    426  -1877    399       C  
ATOM    708  CD2 LEU A  90      28.576  -1.216  15.708  1.00 60.20           C  
ANISOU  708  CD2 LEU A  90     7193   6591   9088    487  -2340    353       C  
ATOM    709  N   ARG A  91      32.269  -1.383  14.953  1.00 52.78           N  
ANISOU  709  N   ARG A  91     5547   5555   8953    597  -2717    247       N  
ATOM    710  CA  ARG A  91      33.048  -0.762  16.018  1.00 54.64           C  
ANISOU  710  CA  ARG A  91     5787   5736   9238    642  -3047    200       C  
ATOM    711  C   ARG A  91      33.961   0.320  15.472  1.00 59.09           C  
ANISOU  711  C   ARG A  91     6045   6318  10089    558  -3083    118       C  
ATOM    712  O   ARG A  91      34.106   1.369  16.102  1.00 56.69           O  
ANISOU  712  O   ARG A  91     5772   6004   9764    515  -3248     68       O  
ATOM    713  CB  ARG A  91      33.862  -1.795  16.767  1.00 57.41           C  
ANISOU  713  CB  ARG A  91     6166   5998   9650    801  -3298    213       C  
ATOM    714  CG  ARG A  91      32.978  -2.678  17.649  1.00 69.16           C  
ANISOU  714  CG  ARG A  91     8027   7438  10812    887  -3315    294       C  
ATOM    715  CD  ARG A  91      33.693  -3.422  18.785  1.00 78.27           C  
ANISOU  715  CD  ARG A  91     9311   8487  11941   1060  -3639    310       C  
ATOM    716  NE  ARG A  91      32.846  -4.535  19.209  1.00 80.03           N  
ANISOU  716  NE  ARG A  91     9854   8656  11900   1132  -3540    402       N  
ATOM    717  CZ  ARG A  91      32.967  -5.762  18.726  1.00 85.07           C  
ANISOU  717  CZ  ARG A  91    10461   9253  12609   1202  -3424    448       C  
ATOM    718  NH1 ARG A  91      33.960  -6.060  17.893  1.00 68.88           N  
ANISOU  718  NH1 ARG A  91     8082   7207  10881   1231  -3422    411       N  
ATOM    719  NH2 ARG A  91      32.133  -6.719  19.116  1.00 71.97           N  
ANISOU  719  NH2 ARG A  91     9105   7535  10705   1247  -3312    528       N  
ATOM    720  N   ASP A  92      34.566   0.084  14.291  1.00 57.77           N  
ANISOU  720  N   ASP A  92     5590   6170  10190    527  -2913    100       N  
ATOM    721  CA  ASP A  92      35.462   1.080  13.686  1.00 58.21           C  
ANISOU  721  CA  ASP A  92     5344   6231  10542    436  -2903     22       C  
ATOM    722  C   ASP A  92      34.713   2.358  13.318  1.00 58.38           C  
ANISOU  722  C   ASP A  92     5426   6305  10450    296  -2740     15       C  
ATOM    723  O   ASP A  92      35.222   3.467  13.542  1.00 59.13           O  
ANISOU  723  O   ASP A  92     5421   6379  10666    226  -2851    -52       O  
ATOM    724  CB  ASP A  92      36.164   0.508  12.456  1.00 60.39           C  
ANISOU  724  CB  ASP A  92     5332   6511  11102    433  -2707     12       C  
ATOM    725  CG  ASP A  92      37.239  -0.500  12.769  1.00 67.60           C  
ANISOU  725  CG  ASP A  92     6096   7359  12229    569  -2897     -7       C  
ATOM    726  OD1 ASP A  92      37.657  -0.584  13.960  1.00 71.03           O  
ANISOU  726  OD1 ASP A  92     6606   7742  12640    662  -3228    -28       O  
ATOM    727  OD2 ASP A  92      37.643  -1.226  11.841  1.00 69.30           O  
ANISOU  727  OD2 ASP A  92     6134   7572  12625    592  -2720     -1       O  
ATOM    728  N   ILE A  93      33.503   2.199  12.796  1.00 50.14           N  
ANISOU  728  N   ILE A  93     4553   5326   9173    261  -2487     78       N  
ATOM    729  CA  ILE A  93      32.662   3.328  12.436  1.00 46.37           C  
ANISOU  729  CA  ILE A  93     4158   4902   8557    151  -2322     81       C  
ATOM    730  C   ILE A  93      32.304   4.132  13.676  1.00 49.87           C  
ANISOU  730  C   ILE A  93     4811   5321   8817    148  -2531     62       C  
ATOM    731  O   ILE A  93      32.479   5.335  13.707  1.00 49.06           O  
ANISOU  731  O   ILE A  93     4660   5208   8771     66  -2554     16       O  
ATOM    732  CB  ILE A  93      31.389   2.869  11.721  1.00 45.63           C  
ANISOU  732  CB  ILE A  93     4197   4885   8253    135  -2042    144       C  
ATOM    733  CG1 ILE A  93      31.743   2.250  10.375  1.00 45.83           C  
ANISOU  733  CG1 ILE A  93     4016   4936   8462    120  -1813    150       C  
ATOM    734  CG2 ILE A  93      30.461   4.029  11.517  1.00 40.81           C  
ANISOU  734  CG2 ILE A  93     3696   4327   7484     49  -1918    146       C  
ATOM    735  CD1 ILE A  93      30.609   1.541   9.715  1.00 38.95           C  
ANISOU  735  CD1 ILE A  93     3275   4122   7401    142  -1609    202       C  
ATOM    736  N   CYS A  94      31.811   3.454  14.699  1.00 46.87           N  
ANISOU  736  N   CYS A  94     4672   4918   8218    238  -2679     96       N  
ATOM    737  CA  CYS A  94      31.480   4.104  15.967  1.00 46.20           C  
ANISOU  737  CA  CYS A  94     4819   4799   7935    250  -2885     77       C  
ATOM    738  C   CYS A  94      32.663   4.831  16.541  1.00 52.90           C  
ANISOU  738  C   CYS A  94     5528   5584   8985    242  -3164     -8       C  
ATOM    739  O   CYS A  94      32.535   5.985  16.958  1.00 53.22           O  
ANISOU  739  O   CYS A  94     5634   5612   8975    176  -3233    -54       O  
ATOM    740  CB  CYS A  94      30.928   3.093  16.962  1.00 45.71           C  
ANISOU  740  CB  CYS A  94     5039   4707   7622    359  -2985    132       C  
ATOM    741  SG  CYS A  94      29.304   2.411  16.498  1.00 46.78           S  
ANISOU  741  SG  CYS A  94     5380   4913   7482    343  -2658    215       S  
ATOM    742  N   ASN A  95      33.823   4.186  16.555  1.00 51.04           N  
ANISOU  742  N   ASN A  95     5091   5307   8994    308  -3325    -39       N  
ATOM    743  CA  ASN A  95      35.021   4.821  17.103  1.00 53.82           C  
ANISOU  743  CA  ASN A  95     5275   5601   9574    302  -3614   -137       C  
ATOM    744  C   ASN A  95      35.445   6.037  16.313  1.00 58.12           C  
ANISOU  744  C   ASN A  95     5582   6152  10348    156  -3493   -204       C  
ATOM    745  O   ASN A  95      35.881   6.993  16.908  1.00 58.86           O  
ANISOU  745  O   ASN A  95     5655   6203  10504    106  -3683   -285       O  
ATOM    746  CB  ASN A  95      36.162   3.808  17.248  1.00 59.04           C  
ANISOU  746  CB  ASN A  95     5748   6218  10465    418  -3811   -158       C  
ATOM    747  CG  ASN A  95      35.943   2.814  18.368  1.00 80.29           C  
ANISOU  747  CG  ASN A  95     8712   8870  12927    575  -4031   -109       C  
ATOM    748  OD1 ASN A  95      35.306   3.111  19.379  1.00 75.74           O  
ANISOU  748  OD1 ASN A  95     8440   8273  12065    598  -4159    -96       O  
ATOM    749  ND2 ASN A  95      36.469   1.606  18.212  1.00 77.24           N  
ANISOU  749  ND2 ASN A  95     8235   8458  12654    693  -4068    -77       N  
ATOM    750  N   ASP A  96      35.283   6.018  14.993  1.00 56.07           N  
ANISOU  750  N   ASP A  96     5168   5938  10198     88  -3174   -171       N  
ATOM    751  CA  ASP A  96      35.588   7.148  14.122  1.00 57.00           C  
ANISOU  751  CA  ASP A  96     5092   6053  10510    -51  -3002   -217       C  
ATOM    752  C   ASP A  96      34.684   8.356  14.530  1.00 61.15           C  
ANISOU  752  C   ASP A  96     5849   6583  10802   -127  -2977   -219       C  
ATOM    753  O   ASP A  96      35.208   9.440  14.771  1.00 63.47           O  
ANISOU  753  O   ASP A  96     6064   6824  11227   -211  -3076   -298       O  
ATOM    754  CB  ASP A  96      35.370   6.707  12.657  1.00 57.71           C  
ANISOU  754  CB  ASP A  96     5054   6195  10677    -81  -2650   -160       C  
ATOM    755  CG  ASP A  96      35.513   7.754  11.567  1.00 71.88           C  
ANISOU  755  CG  ASP A  96     6696   7988  12628   -214  -2402   -180       C  
ATOM    756  OD1 ASP A  96      36.320   8.694  11.742  1.00 76.83           O  
ANISOU  756  OD1 ASP A  96     7171   8552  13468   -295  -2500   -262       O  
ATOM    757  OD2 ASP A  96      34.889   7.583  10.496  1.00 74.20           O  
ANISOU  757  OD2 ASP A  96     7012   8334  12845   -235  -2107   -118       O  
ATOM    758  N   VAL A  97      33.358   8.138  14.693  1.00 54.71           N  
ANISOU  758  N   VAL A  97     5316   5820   9649    -92  -2861   -141       N  
ATOM    759  CA  VAL A  97      32.412   9.201  15.081  1.00 53.23           C  
ANISOU  759  CA  VAL A  97     5356   5640   9230   -145  -2820   -139       C  
ATOM    760  C   VAL A  97      32.740   9.706  16.468  1.00 57.20           C  
ANISOU  760  C   VAL A  97     5991   6074   9670   -126  -3143   -208       C  
ATOM    761  O   VAL A  97      32.756  10.916  16.704  1.00 57.36           O  
ANISOU  761  O   VAL A  97     6041   6054   9698   -207  -3180   -264       O  
ATOM    762  CB  VAL A  97      30.931   8.742  15.002  1.00 54.02           C  
ANISOU  762  CB  VAL A  97     5709   5814   9002   -101  -2634    -51       C  
ATOM    763  CG1 VAL A  97      29.986   9.841  15.482  1.00 53.83           C  
ANISOU  763  CG1 VAL A  97     5913   5791   8750   -140  -2607    -56       C  
ATOM    764  CG2 VAL A  97      30.576   8.315  13.600  1.00 51.80           C  
ANISOU  764  CG2 VAL A  97     5306   5602   8772   -123  -2328      4       C  
ATOM    765  N   LEU A  98      33.003   8.773  17.386  1.00 54.61           N  
ANISOU  765  N   LEU A  98     5754   5725   9271    -15  -3377   -204       N  
ATOM    766  CA  LEU A  98      33.302   9.118  18.767  1.00 55.51           C  
ANISOU  766  CA  LEU A  98     6029   5774   9290     25  -3709   -267       C  
ATOM    767  C   LEU A  98      34.562   9.951  18.878  1.00 60.37           C  
ANISOU  767  C   LEU A  98     6401   6326  10211    -47  -3912   -388       C  
ATOM    768  O   LEU A  98      34.615  10.865  19.701  1.00 57.86           O  
ANISOU  768  O   LEU A  98     6203   5956   9824    -84  -4094   -460       O  
ATOM    769  CB  LEU A  98      33.324   7.876  19.672  1.00 55.77           C  
ANISOU  769  CB  LEU A  98     6230   5790   9171    174  -3910   -228       C  
ATOM    770  CG  LEU A  98      31.944   7.232  19.912  1.00 58.39           C  
ANISOU  770  CG  LEU A  98     6879   6161   9147    231  -3739   -125       C  
ATOM    771  CD1 LEU A  98      32.095   5.837  20.529  1.00 59.29           C  
ANISOU  771  CD1 LEU A  98     7114   6246   9168    375  -3881    -73       C  
ATOM    772  CD2 LEU A  98      31.043   8.149  20.760  1.00 59.43           C  
ANISOU  772  CD2 LEU A  98     7314   6276   8992    203  -3760   -138       C  
ATOM    773  N   SER A  99      35.542   9.674  18.003  1.00 59.38           N  
ANISOU  773  N   SER A  99     5931   6201  10429    -76  -3858   -415       N  
ATOM    774  CA  SER A  99      36.796  10.404  17.952  1.00 62.08           C  
ANISOU  774  CA  SER A  99     5986   6483  11118   -159  -4011   -536       C  
ATOM    775  C   SER A  99      36.525  11.848  17.442  1.00 66.55           C  
ANISOU  775  C   SER A  99     6537   7027  11725   -319  -3821   -572       C  
ATOM    776  O   SER A  99      37.070  12.806  17.997  1.00 67.50           O  
ANISOU  776  O   SER A  99     6619   7078  11951   -394  -4006   -680       O  
ATOM    777  CB  SER A  99      37.811   9.660  17.088  1.00 66.02           C  
ANISOU  777  CB  SER A  99     6128   6990  11967   -144  -3950   -547       C  
ATOM    778  OG  SER A  99      38.986  10.436  16.939  1.00 84.32           O  
ANISOU  778  OG  SER A  99     8139   9249  14651   -244  -4053   -672       O  
ATOM    779  N   LEU A 100      35.658  12.006  16.431  1.00 59.16           N  
ANISOU  779  N   LEU A 100     5650   6141  10688   -364  -3465   -484       N  
ATOM    780  CA  LEU A 100      35.333  13.345  15.933  1.00 57.68           C  
ANISOU  780  CA  LEU A 100     5481   5922  10511   -495  -3277   -502       C  
ATOM    781  C   LEU A 100      34.642  14.123  17.042  1.00 61.87           C  
ANISOU  781  C   LEU A 100     6316   6421  10770   -493  -3429   -530       C  
ATOM    782  O   LEU A 100      34.900  15.312  17.239  1.00 61.29           O  
ANISOU  782  O   LEU A 100     6236   6276  10776   -595  -3473   -610       O  
ATOM    783  CB  LEU A 100      34.402  13.245  14.711  1.00 54.18           C  
ANISOU  783  CB  LEU A 100     5080   5550   9957   -508  -2894   -393       C  
ATOM    784  CG  LEU A 100      35.012  12.680  13.436  1.00 57.17           C  
ANISOU  784  CG  LEU A 100     5179   5950  10593   -529  -2681   -367       C  
ATOM    785  CD1 LEU A 100      33.932  12.580  12.347  1.00 53.31           C  
ANISOU  785  CD1 LEU A 100     4793   5536   9925   -525  -2337   -261       C  
ATOM    786  CD2 LEU A 100      36.216  13.541  12.952  1.00 58.86           C  
ANISOU  786  CD2 LEU A 100     5103   6076  11184   -659  -2657   -460       C  
ATOM    787  N   LEU A 101      33.731  13.441  17.747  1.00 56.90           N  
ANISOU  787  N   LEU A 101     5963   5839   9816   -380  -3487   -464       N  
ATOM    788  CA  LEU A 101      33.015  14.056  18.841  1.00 55.54           C  
ANISOU  788  CA  LEU A 101     6106   5637   9360   -363  -3615   -485       C  
ATOM    789  C   LEU A 101      33.986  14.563  19.921  1.00 64.50           C  
ANISOU  789  C   LEU A 101     7223   6682  10603   -382  -3981   -615       C  
ATOM    790  O   LEU A 101      33.852  15.699  20.365  1.00 65.70           O  
ANISOU  790  O   LEU A 101     7490   6773  10700   -455  -4034   -683       O  
ATOM    791  CB  LEU A 101      31.964  13.104  19.421  1.00 52.79           C  
ANISOU  791  CB  LEU A 101     6043   5345   8669   -238  -3604   -395       C  
ATOM    792  CG  LEU A 101      30.702  12.934  18.541  1.00 52.24           C  
ANISOU  792  CG  LEU A 101     6060   5361   8429   -236  -3249   -288       C  
ATOM    793  CD1 LEU A 101      29.977  11.622  18.868  1.00 50.03           C  
ANISOU  793  CD1 LEU A 101     5948   5138   7924   -121  -3223   -203       C  
ATOM    794  CD2 LEU A 101      29.711  14.146  18.665  1.00 50.97           C  
ANISOU  794  CD2 LEU A 101     6105   5189   8072   -286  -3119   -291       C  
ATOM    795  N   GLU A 102      34.970  13.747  20.311  1.00 63.04           N  
ANISOU  795  N   GLU A 102     6889   6487  10578   -316  -4237   -658       N  
ATOM    796  CA  GLU A 102      35.917  14.135  21.356  1.00 66.36           C  
ANISOU  796  CA  GLU A 102     7282   6830  11103   -319  -4622   -791       C  
ATOM    797  C   GLU A 102      36.951  15.156  20.940  1.00 73.26           C  
ANISOU  797  C   GLU A 102     7855   7638  12343   -469  -4656   -917       C  
ATOM    798  O   GLU A 102      37.340  15.992  21.761  1.00 74.08           O  
ANISOU  798  O   GLU A 102     8015   7668  12464   -521  -4897  -1036       O  
ATOM    799  CB  GLU A 102      36.637  12.921  21.958  1.00 69.38           C  
ANISOU  799  CB  GLU A 102     7608   7220  11535   -178  -4913   -799       C  
ATOM    800  CG  GLU A 102      35.793  12.098  22.908  1.00 81.49           C  
ANISOU  800  CG  GLU A 102     9516   8771  12674    -28  -5011   -716       C  
ATOM    801  CD  GLU A 102      35.065  12.837  24.014  1.00 94.80           C  
ANISOU  801  CD  GLU A 102    11577  10413  14030    -25  -5128   -745       C  
ATOM    802  OE1 GLU A 102      35.734  13.247  24.990  1.00 87.17           O  
ANISOU  802  OE1 GLU A 102    10660   9380  13079    -12  -5476   -859       O  
ATOM    803  OE2 GLU A 102      33.820  12.963  23.926  1.00 70.91           O  
ANISOU  803  OE2 GLU A 102     8798   7418  10726    -27  -4877   -659       O  
ATOM    804  N   LYS A 103      37.456  15.057  19.711  1.00 69.99           N  
ANISOU  804  N   LYS A 103     7121   7241  12229   -539  -4427   -900       N  
ATOM    805  CA  LYS A 103      38.519  15.932  19.236  1.00 71.80           C  
ANISOU  805  CA  LYS A 103     7034   7398  12847   -689  -4426  -1019       C  
ATOM    806  C   LYS A 103      38.028  17.263  18.705  1.00 75.19           C  
ANISOU  806  C   LYS A 103     7533   7778  13260   -836  -4170  -1023       C  
ATOM    807  O   LYS A 103      38.762  18.253  18.808  1.00 77.31           O  
ANISOU  807  O   LYS A 103     7660   7953  13759   -967  -4253  -1149       O  
ATOM    808  CB  LYS A 103      39.355  15.184  18.176  1.00 74.89           C  
ANISOU  808  CB  LYS A 103     7054   7820  13582   -693  -4286  -1002       C  
ATOM    809  CG  LYS A 103      40.528  15.961  17.554  1.00 95.07           C  
ANISOU  809  CG  LYS A 103     9237  10299  16587   -854  -4238  -1123       C  
ATOM    810  CD  LYS A 103      41.727  15.046  17.227  1.00107.49           C  
ANISOU  810  CD  LYS A 103    10432  11884  18523   -810  -4333  -1171       C  
ATOM    811  CE  LYS A 103      42.697  15.692  16.265  1.00112.33           C  
ANISOU  811  CE  LYS A 103    10671  12433  19577   -975  -4139  -1254       C  
ATOM    812  NZ  LYS A 103      42.391  15.311  14.857  1.00110.62           N  
ANISOU  812  NZ  LYS A 103    10374  12257  19401   -991  -3707  -1133       N  
ATOM    813  N   PHE A 104      36.826  17.296  18.091  1.00 68.47           N  
ANISOU  813  N   PHE A 104     6880   6979  12155   -816  -3855   -892       N  
ATOM    814  CA  PHE A 104      36.361  18.524  17.455  1.00 67.49           C  
ANISOU  814  CA  PHE A 104     6815   6805  12024   -937  -3590   -883       C  
ATOM    815  C   PHE A 104      35.040  19.025  17.903  1.00 70.23           C  
ANISOU  815  C   PHE A 104     7531   7165  11990   -897  -3518   -824       C  
ATOM    816  O   PHE A 104      34.913  20.173  18.298  1.00 71.34           O  
ANISOU  816  O   PHE A 104     7794   7221  12092   -976  -3549   -890       O  
ATOM    817  CB  PHE A 104      36.304  18.350  15.929  1.00 67.64           C  
ANISOU  817  CB  PHE A 104     6656   6860  12183   -977  -3213   -791       C  
ATOM    818  CG  PHE A 104      37.588  17.910  15.279  1.00 70.96           C  
ANISOU  818  CG  PHE A 104     6693   7263  13006  -1028  -3203   -843       C  
ATOM    819  CD1 PHE A 104      38.614  18.818  15.045  1.00 75.78           C  
ANISOU  819  CD1 PHE A 104     7065   7765  13961  -1181  -3203   -959       C  
ATOM    820  CD2 PHE A 104      37.767  16.592  14.882  1.00 72.19           C  
ANISOU  820  CD2 PHE A 104     6722   7502  13205   -925  -3176   -780       C  
ATOM    821  CE1 PHE A 104      39.795  18.417  14.432  1.00 78.48           C  
ANISOU  821  CE1 PHE A 104     7037   8089  14695  -1230  -3173  -1013       C  
ATOM    822  CE2 PHE A 104      38.943  16.196  14.249  1.00 76.46           C  
ANISOU  822  CE2 PHE A 104     6903   8023  14127   -966  -3145   -830       C  
ATOM    823  CZ  PHE A 104      39.959  17.112  14.055  1.00 77.32           C  
ANISOU  823  CZ  PHE A 104     6766   8028  14583  -1117  -3149   -949       C  
ATOM    824  N   LEU A 105      34.035  18.193  17.765  1.00 64.84           N  
ANISOU  824  N   LEU A 105     7015   6582  11040   -781  -3394   -702       N  
ATOM    825  CA  LEU A 105      32.644  18.586  17.945  1.00 61.88           C  
ANISOU  825  CA  LEU A 105     6958   6236  10317   -737  -3248   -630       C  
ATOM    826  C   LEU A 105      32.251  19.048  19.333  1.00 65.89           C  
ANISOU  826  C   LEU A 105     7755   6695  10584   -704  -3482   -691       C  
ATOM    827  O   LEU A 105      31.753  20.164  19.496  1.00 65.50           O  
ANISOU  827  O   LEU A 105     7867   6587  10433   -757  -3411   -716       O  
ATOM    828  CB  LEU A 105      31.699  17.500  17.417  1.00 58.84           C  
ANISOU  828  CB  LEU A 105     6647   5974   9737   -630  -3055   -497       C  
ATOM    829  CG  LEU A 105      31.947  16.999  15.980  1.00 61.60           C  
ANISOU  829  CG  LEU A 105     6750   6378  10277   -651  -2798   -430       C  
ATOM    830  CD1 LEU A 105      31.131  15.747  15.673  1.00 58.09           C  
ANISOU  830  CD1 LEU A 105     6383   6049   9641   -538  -2680   -324       C  
ATOM    831  CD2 LEU A 105      31.663  18.085  14.969  1.00 63.82           C  
ANISOU  831  CD2 LEU A 105     7004   6627  10619   -741  -2521   -408       C  
ATOM    832  N   ILE A 106      32.446  18.191  20.335  1.00 62.29           N  
ANISOU  832  N   ILE A 106     7389   6258  10020   -608  -3752   -710       N  
ATOM    833  CA  ILE A 106      32.126  18.547  21.722  1.00 62.17           C  
ANISOU  833  CA  ILE A 106     7675   6190   9755   -566  -3990   -770       C  
ATOM    834  C   ILE A 106      32.967  19.717  22.265  1.00 67.18           C  
ANISOU  834  C   ILE A 106     8267   6705  10552   -677  -4203   -923       C  
ATOM    835  O   ILE A 106      32.364  20.661  22.792  1.00 66.64           O  
ANISOU  835  O   ILE A 106     8442   6579  10301   -704  -4192   -958       O  
ATOM    836  CB  ILE A 106      32.108  17.321  22.652  1.00 64.58           C  
ANISOU  836  CB  ILE A 106     8123   6535   9882   -426  -4217   -744       C  
ATOM    837  CG1 ILE A 106      30.953  16.392  22.244  1.00 62.25           C  
ANISOU  837  CG1 ILE A 106     7956   6340   9357   -334  -3963   -599       C  
ATOM    838  CG2 ILE A 106      32.041  17.742  24.142  1.00 64.91           C  
ANISOU  838  CG2 ILE A 106     8466   6502   9697   -388  -4511   -829       C  
ATOM    839  CD1 ILE A 106      30.929  15.021  22.917  1.00 64.70           C  
ANISOU  839  CD1 ILE A 106     8380   6684   9519   -199  -4118   -549       C  
ATOM    840  N   PRO A 107      34.316  19.720  22.128  1.00 65.21           N  
ANISOU  840  N   PRO A 107     7712   6412  10652   -747  -4384  -1023       N  
ATOM    841  CA  PRO A 107      35.068  20.883  22.638  1.00 68.85           C  
ANISOU  841  CA  PRO A 107     8130   6753  11276   -869  -4578  -1182       C  
ATOM    842  C   PRO A 107      34.780  22.231  21.937  1.00 76.92           C  
ANISOU  842  C   PRO A 107     9146   7700  12379  -1010  -4307  -1196       C  
ATOM    843  O   PRO A 107      34.898  23.255  22.585  1.00 79.96           O  
ANISOU  843  O   PRO A 107     9650   7982  12749  -1086  -4432  -1306       O  
ATOM    844  CB  PRO A 107      36.538  20.471  22.516  1.00 72.03           C  
ANISOU  844  CB  PRO A 107     8163   7141  12066   -909  -4798  -1280       C  
ATOM    845  CG  PRO A 107      36.570  19.138  21.959  1.00 74.03           C  
ANISOU  845  CG  PRO A 107     8278   7496  12351   -804  -4716  -1170       C  
ATOM    846  CD  PRO A 107      35.214  18.693  21.556  1.00 66.73           C  
ANISOU  846  CD  PRO A 107     7585   6656  11113   -719  -4425  -1007       C  
ATOM    847  N   ASN A 108      34.408  22.239  20.644  1.00 73.24           N  
ANISOU  847  N   ASN A 108     8562   7276  11990  -1039  -3947  -1087       N  
ATOM    848  CA  ASN A 108      34.139  23.472  19.899  1.00 74.23           C  
ANISOU  848  CA  ASN A 108     8694   7323  12186  -1157  -3677  -1085       C  
ATOM    849  C   ASN A 108      32.686  23.909  20.043  1.00 77.95           C  
ANISOU  849  C   ASN A 108     9511   7814  12292  -1087  -3499   -998       C  
ATOM    850  O   ASN A 108      32.335  24.985  19.552  1.00 78.00           O  
ANISOU  850  O   ASN A 108     9580   7747  12309  -1160  -3291   -992       O  
ATOM    851  CB  ASN A 108      34.458  23.282  18.409  1.00 79.37           C  
ANISOU  851  CB  ASN A 108     9068   8002  13086  -1212  -3375  -1009       C  
ATOM    852  CG  ASN A 108      35.918  23.308  18.058  1.00115.28           C  
ANISOU  852  CG  ASN A 108    13251  12490  18062  -1329  -3461  -1113       C  
ATOM    853  OD1 ASN A 108      36.387  24.219  17.371  1.00114.89           O  
ANISOU  853  OD1 ASN A 108    13064  12341  18249  -1471  -3292  -1154       O  
ATOM    854  ND2 ASN A 108      36.686  22.345  18.541  1.00110.18           N  
ANISOU  854  ND2 ASN A 108    12440  11890  17535  -1274  -3726  -1163       N  
ATOM    855  N   ALA A 109      31.816  23.072  20.659  1.00 73.08           N  
ANISOU  855  N   ALA A 109     9115   7291  11361   -942  -3555   -927       N  
ATOM    856  CA  ALA A 109      30.404  23.448  20.768  1.00 70.25           C  
ANISOU  856  CA  ALA A 109     9058   6958  10675   -872  -3367   -849       C  
ATOM    857  C   ALA A 109      30.226  24.604  21.743  1.00 75.21           C  
ANISOU  857  C   ALA A 109     9931   7467  11177   -913  -3492   -952       C  
ATOM    858  O   ALA A 109      30.362  24.452  22.956  1.00 76.89           O  
ANISOU  858  O   ALA A 109    10309   7652  11252   -873  -3767  -1027       O  
ATOM    859  CB  ALA A 109      29.531  22.260  21.136  1.00 69.14           C  
ANISOU  859  CB  ALA A 109     9074   6940  10258   -724  -3363   -752       C  
ATOM    860  N   SER A 110      29.965  25.774  21.197  1.00 70.87           N  
ANISOU  860  N   SER A 110     9413   6838  10678   -990  -3292   -957       N  
ATOM    861  CA  SER A 110      29.854  26.989  21.996  1.00 73.11           C  
ANISOU  861  CA  SER A 110     9914   6988  10877  -1044  -3381  -1062       C  
ATOM    862  C   SER A 110      28.402  27.379  22.298  1.00 77.26           C  
ANISOU  862  C   SER A 110    10769   7530  11059   -943  -3215   -996       C  
ATOM    863  O   SER A 110      28.154  28.418  22.914  1.00 80.32           O  
ANISOU  863  O   SER A 110    11367   7804  11349   -974  -3247  -1073       O  
ATOM    864  CB  SER A 110      30.598  28.127  21.292  1.00 77.26           C  
ANISOU  864  CB  SER A 110    10273   7380  11702  -1205  -3279  -1128       C  
ATOM    865  OG  SER A 110      29.967  28.529  20.086  1.00 84.21           O  
ANISOU  865  OG  SER A 110    11131   8273  12593  -1203  -2924  -1013       O  
ATOM    866  N   GLN A 111      27.453  26.564  21.832  1.00 69.72           N  
ANISOU  866  N   GLN A 111     9844   6710   9936   -827  -3029   -862       N  
ATOM    867  CA  GLN A 111      26.022  26.811  21.918  1.00 67.40           C  
ANISOU  867  CA  GLN A 111     9801   6456   9351   -724  -2832   -789       C  
ATOM    868  C   GLN A 111      25.358  25.617  22.558  1.00 67.53           C  
ANISOU  868  C   GLN A 111     9943   6589   9125   -600  -2890   -734       C  
ATOM    869  O   GLN A 111      25.688  24.481  22.218  1.00 66.09           O  
ANISOU  869  O   GLN A 111     9591   6503   9018   -574  -2923   -682       O  
ATOM    870  CB  GLN A 111      25.446  27.042  20.505  1.00 66.81           C  
ANISOU  870  CB  GLN A 111     9612   6433   9339   -711  -2504   -677       C  
ATOM    871  CG  GLN A 111      26.099  28.250  19.796  1.00 73.17           C  
ANISOU  871  CG  GLN A 111    10314   7103  10383   -835  -2410   -718       C  
ATOM    872  CD  GLN A 111      25.541  28.549  18.436  1.00 79.45           C  
ANISOU  872  CD  GLN A 111    11040   7933  11214   -810  -2097   -606       C  
ATOM    873  OE1 GLN A 111      24.607  27.898  17.962  1.00 65.13           O  
ANISOU  873  OE1 GLN A 111     9244   6253   9248   -698  -1948   -502       O  
ATOM    874  NE2 GLN A 111      26.082  29.578  17.787  1.00 75.75           N  
ANISOU  874  NE2 GLN A 111    10504   7336  10941   -914  -1988   -629       N  
ATOM    875  N   ALA A 112      24.396  25.865  23.457  1.00 62.70           N  
ANISOU  875  N   ALA A 112     9635   5963   8226   -522  -2881   -745       N  
ATOM    876  CA  ALA A 112      23.675  24.813  24.158  1.00 61.90           C  
ANISOU  876  CA  ALA A 112     9697   5952   7872   -409  -2907   -696       C  
ATOM    877  C   ALA A 112      23.079  23.770  23.227  1.00 62.48           C  
ANISOU  877  C   ALA A 112     9620   6176   7945   -346  -2702   -570       C  
ATOM    878  O   ALA A 112      23.226  22.584  23.484  1.00 60.06           O  
ANISOU  878  O   ALA A 112     9284   5938   7598   -302  -2791   -536       O  
ATOM    879  CB  ALA A 112      22.588  25.401  25.041  1.00 62.83           C  
ANISOU  879  CB  ALA A 112    10150   6025   7696   -340  -2840   -719       C  
ATOM    880  N   GLU A 113      22.395  24.216  22.165  1.00 58.66           N  
ANISOU  880  N   GLU A 113     9056   5736   7498   -337  -2435   -504       N  
ATOM    881  CA  GLU A 113      21.722  23.345  21.207  1.00 56.03           C  
ANISOU  881  CA  GLU A 113     8588   5545   7155   -278  -2228   -395       C  
ATOM    882  C   GLU A 113      22.698  22.341  20.574  1.00 57.44           C  
ANISOU  882  C   GLU A 113     8501   5780   7545   -318  -2303   -366       C  
ATOM    883  O   GLU A 113      22.407  21.142  20.508  1.00 54.85           O  
ANISOU  883  O   GLU A 113     8136   5552   7152   -262  -2280   -309       O  
ATOM    884  CB  GLU A 113      21.078  24.197  20.131  1.00 55.79           C  
ANISOU  884  CB  GLU A 113     8505   5528   7164   -270  -1978   -348       C  
ATOM    885  CG  GLU A 113      20.393  23.379  19.070  1.00 61.54           C  
ANISOU  885  CG  GLU A 113     9091   6403   7887   -211  -1778   -248       C  
ATOM    886  CD  GLU A 113      20.027  24.120  17.803  1.00 84.39           C  
ANISOU  886  CD  GLU A 113    11892   9312  10861   -205  -1562   -197       C  
ATOM    887  OE1 GLU A 113      19.540  25.270  17.891  1.00 75.45           O  
ANISOU  887  OE1 GLU A 113    10898   8106   9666   -185  -1486   -216       O  
ATOM    888  OE2 GLU A 113      20.175  23.513  16.717  1.00 82.15           O  
ANISOU  888  OE2 GLU A 113    11412   9113  10687   -208  -1464   -135       O  
ATOM    889  N   SER A 114      23.877  22.839  20.175  1.00 53.65           N  
ANISOU  889  N   SER A 114     7842   5223   7321   -419  -2393   -415       N  
ATOM    890  CA  SER A 114      24.903  22.004  19.574  1.00 54.05           C  
ANISOU  890  CA  SER A 114     7623   5310   7605   -461  -2461   -402       C  
ATOM    891  C   SER A 114      25.538  21.077  20.632  1.00 59.17           C  
ANISOU  891  C   SER A 114     8305   5954   8224   -435  -2740   -446       C  
ATOM    892  O   SER A 114      25.823  19.915  20.329  1.00 58.37           O  
ANISOU  892  O   SER A 114     8067   5929   8184   -402  -2759   -398       O  
ATOM    893  CB  SER A 114      25.914  22.840  18.793  1.00 57.85           C  
ANISOU  893  CB  SER A 114     7898   5704   8380   -579  -2438   -443       C  
ATOM    894  OG  SER A 114      26.797  23.525  19.658  1.00 75.99           O  
ANISOU  894  OG  SER A 114    10226   7875  10772   -658  -2674   -562       O  
ATOM    895  N   LYS A 115      25.690  21.555  21.885  1.00 56.08           N  
ANISOU  895  N   LYS A 115     8121   5472   7715   -436  -2955   -533       N  
ATOM    896  CA  LYS A 115      26.196  20.715  22.971  1.00 57.96           C  
ANISOU  896  CA  LYS A 115     8445   5701   7878   -389  -3233   -571       C  
ATOM    897  C   LYS A 115      25.274  19.509  23.178  1.00 58.27           C  
ANISOU  897  C   LYS A 115     8614   5840   7687   -277  -3139   -476       C  
ATOM    898  O   LYS A 115      25.737  18.376  23.243  1.00 58.91           O  
ANISOU  898  O   LYS A 115     8610   5963   7811   -236  -3245   -446       O  
ATOM    899  CB  LYS A 115      26.339  21.518  24.270  1.00 63.39           C  
ANISOU  899  CB  LYS A 115     9384   6273   8429   -400  -3457   -681       C  
ATOM    900  CG  LYS A 115      27.706  22.179  24.441  1.00 86.58           C  
ANISOU  900  CG  LYS A 115    12165   9106  11626   -507  -3702   -806       C  
ATOM    901  CD  LYS A 115      27.808  22.976  25.757  1.00100.43           C  
ANISOU  901  CD  LYS A 115    14191  10744  13225   -517  -3936   -927       C  
ATOM    902  CE  LYS A 115      27.158  24.344  25.713  1.00109.54           C  
ANISOU  902  CE  LYS A 115    15500  11818  14302   -567  -3770   -961       C  
ATOM    903  NZ  LYS A 115      26.335  24.603  26.924  1.00114.86           N  
ANISOU  903  NZ  LYS A 115    16563  12447  14632   -492  -3826   -992       N  
ATOM    904  N   VAL A 116      23.973  19.755  23.229  1.00 52.05           N  
ANISOU  904  N   VAL A 116     8016   5087   6673   -228  -2928   -429       N  
ATOM    905  CA  VAL A 116      22.972  18.704  23.401  1.00 49.99           C  
ANISOU  905  CA  VAL A 116     7879   4915   6199   -137  -2799   -347       C  
ATOM    906  C   VAL A 116      22.997  17.739  22.224  1.00 52.19           C  
ANISOU  906  C   VAL A 116     7903   5303   6625   -133  -2651   -264       C  
ATOM    907  O   VAL A 116      23.037  16.529  22.428  1.00 51.39           O  
ANISOU  907  O   VAL A 116     7805   5243   6476    -83  -2694   -222       O  
ATOM    908  CB  VAL A 116      21.560  19.302  23.564  1.00 51.48           C  
ANISOU  908  CB  VAL A 116     8277   5120   6162    -95  -2576   -328       C  
ATOM    909  CG1 VAL A 116      20.511  18.185  23.591  1.00 49.09           C  
ANISOU  909  CG1 VAL A 116     8053   4916   5684    -18  -2409   -248       C  
ATOM    910  CG2 VAL A 116      21.468  20.127  24.842  1.00 52.67           C  
ANISOU  910  CG2 VAL A 116     8722   5159   6132    -86  -2715   -411       C  
ATOM    911  N   PHE A 117      23.033  18.285  21.002  1.00 46.93           N  
ANISOU  911  N   PHE A 117     7029   4669   6135   -186  -2482   -244       N  
ATOM    912  CA  PHE A 117      23.039  17.463  19.806  1.00 45.86           C  
ANISOU  912  CA  PHE A 117     6663   4632   6130   -185  -2328   -172       C  
ATOM    913  C   PHE A 117      24.211  16.489  19.843  1.00 51.71           C  
ANISOU  913  C   PHE A 117     7240   5365   7040   -193  -2511   -179       C  
ATOM    914  O   PHE A 117      24.022  15.294  19.570  1.00 51.79           O  
ANISOU  914  O   PHE A 117     7200   5449   7030   -147  -2454   -120       O  
ATOM    915  CB  PHE A 117      23.115  18.354  18.558  1.00 46.56           C  
ANISOU  915  CB  PHE A 117     6577   4727   6387   -243  -2155   -161       C  
ATOM    916  CG  PHE A 117      22.976  17.579  17.264  1.00 46.17           C  
ANISOU  916  CG  PHE A 117     6324   4783   6437   -234  -1970    -87       C  
ATOM    917  CD1 PHE A 117      24.063  16.902  16.716  1.00 48.46           C  
ANISOU  917  CD1 PHE A 117     6386   5076   6950   -271  -2032    -84       C  
ATOM    918  CD2 PHE A 117      21.764  17.548  16.579  1.00 47.15           C  
ANISOU  918  CD2 PHE A 117     6479   5000   6434   -186  -1738    -30       C  
ATOM    919  CE1 PHE A 117      23.940  16.219  15.505  1.00 49.13           C  
ANISOU  919  CE1 PHE A 117     6300   5250   7117   -263  -1854    -22       C  
ATOM    920  CE2 PHE A 117      21.635  16.833  15.388  1.00 48.25           C  
ANISOU  920  CE2 PHE A 117     6444   5236   6653   -178  -1582     27       C  
ATOM    921  CZ  PHE A 117      22.720  16.156  14.869  1.00 46.44           C  
ANISOU  921  CZ  PHE A 117     6013   5003   6630   -217  -1637     32       C  
ATOM    922  N   TYR A 118      25.420  16.997  20.135  1.00 48.97           N  
ANISOU  922  N   TYR A 118     6800   4928   6878   -252  -2723   -255       N  
ATOM    923  CA  TYR A 118      26.622  16.185  20.125  1.00 50.07           C  
ANISOU  923  CA  TYR A 118     6749   5056   7218   -257  -2908   -274       C  
ATOM    924  C   TYR A 118      26.714  15.196  21.262  1.00 56.00           C  
ANISOU  924  C   TYR A 118     7666   5796   7816   -170  -3121   -274       C  
ATOM    925  O   TYR A 118      27.210  14.081  21.074  1.00 56.25           O  
ANISOU  925  O   TYR A 118     7576   5859   7938   -128  -3178   -241       O  
ATOM    926  CB  TYR A 118      27.876  17.038  20.070  1.00 52.34           C  
ANISOU  926  CB  TYR A 118     6860   5253   7775   -351  -3067   -368       C  
ATOM    927  CG  TYR A 118      27.984  17.856  18.803  1.00 54.14           C  
ANISOU  927  CG  TYR A 118     6897   5479   8196   -441  -2840   -358       C  
ATOM    928  CD1 TYR A 118      27.915  17.249  17.542  1.00 54.59           C  
ANISOU  928  CD1 TYR A 118     6762   5617   8363   -439  -2620   -281       C  
ATOM    929  CD2 TYR A 118      28.269  19.218  18.855  1.00 55.72           C  
ANISOU  929  CD2 TYR A 118     7107   5581   8481   -530  -2854   -430       C  
ATOM    930  CE1 TYR A 118      28.029  18.000  16.373  1.00 55.42           C  
ANISOU  930  CE1 TYR A 118     6720   5710   8627   -513  -2408   -266       C  
ATOM    931  CE2 TYR A 118      28.422  19.971  17.692  1.00 56.20           C  
ANISOU  931  CE2 TYR A 118     7012   5622   8719   -611  -2638   -414       C  
ATOM    932  CZ  TYR A 118      28.269  19.365  16.458  1.00 62.33           C  
ANISOU  932  CZ  TYR A 118     7626   6483   9573   -597  -2412   -328       C  
ATOM    933  OH  TYR A 118      28.432  20.100  15.322  1.00 61.40           O  
ANISOU  933  OH  TYR A 118     7384   6337   9610   -669  -2197   -308       O  
ATOM    934  N   LEU A 119      26.285  15.616  22.458  1.00 51.20           N  
ANISOU  934  N   LEU A 119     7348   5130   6974   -137  -3244   -312       N  
ATOM    935  CA  LEU A 119      26.262  14.706  23.595  1.00 50.65           C  
ANISOU  935  CA  LEU A 119     7495   5039   6710    -43  -3429   -303       C  
ATOM    936  C   LEU A 119      25.243  13.605  23.361  1.00 54.18           C  
ANISOU  936  C   LEU A 119     8030   5568   6989     24  -3215   -199       C  
ATOM    937  O   LEU A 119      25.536  12.459  23.693  1.00 55.72           O  
ANISOU  937  O   LEU A 119     8252   5764   7155     92  -3316   -163       O  
ATOM    938  CB  LEU A 119      26.056  15.415  24.948  1.00 51.48           C  
ANISOU  938  CB  LEU A 119     7919   5055   6587    -22  -3605   -372       C  
ATOM    939  CG  LEU A 119      27.232  16.238  25.458  1.00 56.83           C  
ANISOU  939  CG  LEU A 119     8537   5638   7419    -76  -3905   -493       C  
ATOM    940  CD1 LEU A 119      26.758  17.236  26.477  1.00 57.51           C  
ANISOU  940  CD1 LEU A 119     8930   5642   7278    -81  -3977   -562       C  
ATOM    941  CD2 LEU A 119      28.331  15.334  26.018  1.00 58.58           C  
ANISOU  941  CD2 LEU A 119     8698   5832   7726    -16  -4223   -521       C  
ATOM    942  N   LYS A 120      24.095  13.921  22.705  1.00 48.45           N  
ANISOU  942  N   LYS A 120     7321   4909   6178      5  -2918   -154       N  
ATOM    943  CA  LYS A 120      23.102  12.917  22.324  1.00 46.13           C  
ANISOU  943  CA  LYS A 120     7063   4702   5764     50  -2693    -69       C  
ATOM    944  C   LYS A 120      23.752  11.928  21.344  1.00 50.28           C  
ANISOU  944  C   LYS A 120     7316   5281   6507     46  -2664    -27       C  
ATOM    945  O   LYS A 120      23.636  10.732  21.545  1.00 49.79           O  
ANISOU  945  O   LYS A 120     7306   5234   6378    102  -2663     21       O  
ATOM    946  CB  LYS A 120      21.884  13.561  21.678  1.00 44.95           C  
ANISOU  946  CB  LYS A 120     6924   4620   5535     28  -2409    -47       C  
ATOM    947  CG  LYS A 120      20.902  12.511  21.146  1.00 40.96           C  
ANISOU  947  CG  LYS A 120     6403   4213   4948     60  -2179     25       C  
ATOM    948  CD  LYS A 120      19.783  13.188  20.374  1.00 43.44           C  
ANISOU  948  CD  LYS A 120     6678   4604   5223     45  -1923     36       C  
ATOM    949  CE  LYS A 120      19.129  12.237  19.414  1.00 41.82           C  
ANISOU  949  CE  LYS A 120     6338   4510   5043     52  -1716     89       C  
ATOM    950  NZ  LYS A 120      20.100  11.800  18.380  1.00 45.86           N  
ANISOU  950  NZ  LYS A 120     6586   5046   5791     20  -1745    106       N  
ATOM    951  N   MET A 121      24.462  12.426  20.327  1.00 47.36           N  
ANISOU  951  N   MET A 121     6673   4926   6395    -20  -2637    -47       N  
ATOM    952  CA  MET A 121      25.165  11.639  19.328  1.00 46.99           C  
ANISOU  952  CA  MET A 121     6356   4921   6577    -30  -2597    -18       C  
ATOM    953  C   MET A 121      26.179  10.704  20.008  1.00 48.75           C  
ANISOU  953  C   MET A 121     6562   5090   6870     25  -2852    -30       C  
ATOM    954  O   MET A 121      26.253   9.527  19.655  1.00 47.92           O  
ANISOU  954  O   MET A 121     6386   5019   6801     69  -2803     21       O  
ATOM    955  CB  MET A 121      25.863  12.609  18.386  1.00 49.96           C  
ANISOU  955  CB  MET A 121     6491   5287   7204   -117  -2552    -56       C  
ATOM    956  CG  MET A 121      26.199  12.024  17.091  1.00 52.62           C  
ANISOU  956  CG  MET A 121     6574   5683   7736   -137  -2399    -17       C  
ATOM    957  SD  MET A 121      26.693  13.325  15.954  1.00 55.82           S  
ANISOU  957  SD  MET A 121     6771   6069   8369   -240  -2267    -47       S  
ATOM    958  CE  MET A 121      27.134  12.315  14.626  1.00 50.10           C  
ANISOU  958  CE  MET A 121     5792   5410   7834   -240  -2109      1       C  
ATOM    959  N   LYS A 122      26.919  11.211  21.003  1.00 44.69           N  
ANISOU  959  N   LYS A 122     6126   4488   6364     31  -3129   -100       N  
ATOM    960  CA  LYS A 122      27.872  10.393  21.755  1.00 46.24           C  
ANISOU  960  CA  LYS A 122     6330   4630   6610    104  -3411   -117       C  
ATOM    961  C   LYS A 122      27.124   9.239  22.467  1.00 53.10           C  
ANISOU  961  C   LYS A 122     7465   5500   7209    206  -3391    -44       C  
ATOM    962  O   LYS A 122      27.586   8.094  22.390  1.00 53.34           O  
ANISOU  962  O   LYS A 122     7430   5528   7307    271  -3451     -6       O  
ATOM    963  CB  LYS A 122      28.666  11.277  22.721  1.00 49.45           C  
ANISOU  963  CB  LYS A 122     6797   4946   7045     90  -3717   -219       C  
ATOM    964  CG  LYS A 122      29.696  10.551  23.561  1.00 57.89           C  
ANISOU  964  CG  LYS A 122     7875   5955   8164    177  -4055   -251       C  
ATOM    965  CD  LYS A 122      30.453  11.554  24.422  1.00 61.05           C  
ANISOU  965  CD  LYS A 122     8316   6273   8605    148  -4358   -371       C  
ATOM    966  CE  LYS A 122      31.534  10.901  25.257  1.00 52.32           C  
ANISOU  966  CE  LYS A 122     7207   5112   7559    244  -4733   -417       C  
ATOM    967  NZ  LYS A 122      32.054  11.855  26.287  1.00 52.01           N  
ANISOU  967  NZ  LYS A 122     7286   4992   7485    225  -5044   -540       N  
ATOM    968  N   GLY A 123      25.958   9.523  23.067  1.00 50.75           N  
ANISOU  968  N   GLY A 123     7455   5203   6626    216  -3278    -24       N  
ATOM    969  CA  GLY A 123      25.114   8.526  23.717  1.00 49.38           C  
ANISOU  969  CA  GLY A 123     7550   5023   6190    293  -3204     44       C  
ATOM    970  C   GLY A 123      24.682   7.486  22.699  1.00 50.63           C  
ANISOU  970  C   GLY A 123     7561   5258   6418    291  -2961    117       C  
ATOM    971  O   GLY A 123      24.779   6.290  22.958  1.00 48.74           O  
ANISOU  971  O   GLY A 123     7394   4994   6130    361  -2991    167       O  
ATOM    972  N   ASP A 124      24.244   7.921  21.509  1.00 45.55           N  
ANISOU  972  N   ASP A 124     6715   4702   5891    216  -2726    121       N  
ATOM    973  CA  ASP A 124      23.822   7.010  20.454  1.00 41.08           C  
ANISOU  973  CA  ASP A 124     6001   4215   5393    206  -2496    176       C  
ATOM    974  C   ASP A 124      24.936   6.079  20.005  1.00 46.78           C  
ANISOU  974  C   ASP A 124     6520   4920   6333    238  -2602    189       C  
ATOM    975  O   ASP A 124      24.680   4.892  19.852  1.00 46.10           O  
ANISOU  975  O   ASP A 124     6462   4843   6211    278  -2514    241       O  
ATOM    976  CB  ASP A 124      23.342   7.810  19.242  1.00 40.46           C  
ANISOU  976  CB  ASP A 124     5735   4224   5412    128  -2274    166       C  
ATOM    977  CG  ASP A 124      22.045   8.586  19.437  1.00 46.79           C  
ANISOU  977  CG  ASP A 124     6703   5063   6012    108  -2110    162       C  
ATOM    978  OD1 ASP A 124      21.219   8.182  20.311  1.00 47.96           O  
ANISOU  978  OD1 ASP A 124     7099   5192   5932    147  -2073    180       O  
ATOM    979  OD2 ASP A 124      21.852   9.597  18.723  1.00 48.06           O  
ANISOU  979  OD2 ASP A 124     6752   5264   6244     58  -2011    140       O  
ATOM    980  N   TYR A 125      26.130   6.598  19.767  1.00 45.63           N  
ANISOU  980  N   TYR A 125     6164   4746   6427    216  -2774    138       N  
ATOM    981  CA  TYR A 125      27.195   5.755  19.261  1.00 45.29           C  
ANISOU  981  CA  TYR A 125     5894   4689   6624    248  -2860    142       C  
ATOM    982  C   TYR A 125      27.789   4.814  20.297  1.00 54.24           C  
ANISOU  982  C   TYR A 125     7167   5745   7696    358  -3094    158       C  
ATOM    983  O   TYR A 125      28.222   3.729  19.951  1.00 56.70           O  
ANISOU  983  O   TYR A 125     7391   6053   8098    411  -3069    197       O  
ATOM    984  CB  TYR A 125      28.221   6.552  18.470  1.00 45.51           C  
ANISOU  984  CB  TYR A 125     5616   4720   6957    179  -2904     82       C  
ATOM    985  CG  TYR A 125      27.691   6.880  17.098  1.00 45.63           C  
ANISOU  985  CG  TYR A 125     5472   4819   7045     98  -2600    102       C  
ATOM    986  CD1 TYR A 125      28.004   6.093  16.008  1.00 46.19           C  
ANISOU  986  CD1 TYR A 125     5347   4934   7270    100  -2445    133       C  
ATOM    987  CD2 TYR A 125      26.830   7.944  16.905  1.00 45.13           C  
ANISOU  987  CD2 TYR A 125     5493   4792   6864     37  -2458     95       C  
ATOM    988  CE1 TYR A 125      27.508   6.376  14.765  1.00 44.52           C  
ANISOU  988  CE1 TYR A 125     5021   4799   7097     37  -2176    152       C  
ATOM    989  CE2 TYR A 125      26.329   8.233  15.665  1.00 44.29           C  
ANISOU  989  CE2 TYR A 125     5267   4762   6800    -18  -2194    118       C  
ATOM    990  CZ  TYR A 125      26.666   7.445  14.600  1.00 48.40           C  
ANISOU  990  CZ  TYR A 125     5598   5326   7465    -17  -2057    146       C  
ATOM    991  OH  TYR A 125      26.166   7.729  13.362  1.00 44.97           O  
ANISOU  991  OH  TYR A 125     5074   4968   7044    -61  -1807    168       O  
ATOM    992  N   TYR A 126      27.771   5.201  21.564  1.00 50.11           N  
ANISOU  992  N   TYR A 126     6895   5154   6992    402  -3308    134       N  
ATOM    993  CA  TYR A 126      28.104   4.242  22.611  1.00 51.40           C  
ANISOU  993  CA  TYR A 126     7263   5236   7031    525  -3522    163       C  
ATOM    994  C   TYR A 126      26.990   3.197  22.717  1.00 54.98           C  
ANISOU  994  C   TYR A 126     7943   5695   7254    562  -3302    251       C  
ATOM    995  O   TYR A 126      27.288   2.017  22.959  1.00 54.21           O  
ANISOU  995  O   TYR A 126     7910   5546   7142    654  -3364    301       O  
ATOM    996  CB  TYR A 126      28.401   4.901  23.960  1.00 54.99           C  
ANISOU  996  CB  TYR A 126     7950   5611   7333    569  -3817    111       C  
ATOM    997  CG  TYR A 126      29.842   5.352  24.083  1.00 58.47           C  
ANISOU  997  CG  TYR A 126     8169   6015   8031    581  -4133     23       C  
ATOM    998  CD1 TYR A 126      30.877   4.428  24.167  1.00 62.06           C  
ANISOU  998  CD1 TYR A 126     8502   6432   8648    682  -4340     27       C  
ATOM    999  CD2 TYR A 126      30.170   6.703  24.100  1.00 60.13           C  
ANISOU  999  CD2 TYR A 126     8281   6225   8340    490  -4220    -69       C  
ATOM   1000  CE1 TYR A 126      32.208   4.838  24.292  1.00 65.07           C  
ANISOU 1000  CE1 TYR A 126     8651   6783   9290    693  -4638    -67       C  
ATOM   1001  CE2 TYR A 126      31.494   7.126  24.229  1.00 63.50           C  
ANISOU 1001  CE2 TYR A 126     8488   6614   9024    487  -4509   -164       C  
ATOM   1002  CZ  TYR A 126      32.512   6.192  24.302  1.00 71.78           C  
ANISOU 1002  CZ  TYR A 126     9393   7635  10245    586  -4717   -166       C  
ATOM   1003  OH  TYR A 126      33.803   6.644  24.411  1.00 73.85           O  
ANISOU 1003  OH  TYR A 126     9408   7866  10786    578  -5001   -273       O  
ATOM   1004  N   ARG A 127      25.714   3.614  22.476  1.00 50.00           N  
ANISOU 1004  N   ARG A 127     7414   5121   6460    488  -3034    268       N  
ATOM   1005  CA  ARG A 127      24.591   2.670  22.467  1.00 49.52           C  
ANISOU 1005  CA  ARG A 127     7529   5073   6213    499  -2792    337       C  
ATOM   1006  C   ARG A 127      24.780   1.644  21.331  1.00 53.79           C  
ANISOU 1006  C   ARG A 127     7840   5657   6940    492  -2641    371       C  
ATOM   1007  O   ARG A 127      24.532   0.462  21.541  1.00 55.10           O  
ANISOU 1007  O   ARG A 127     8136   5779   7021    546  -2582    427       O  
ATOM   1008  CB  ARG A 127      23.242   3.393  22.331  1.00 44.25           C  
ANISOU 1008  CB  ARG A 127     6957   4471   5385    419  -2542    329       C  
ATOM   1009  CG  ARG A 127      22.074   2.428  22.158  1.00 49.87           C  
ANISOU 1009  CG  ARG A 127     7787   5208   5955    409  -2267    384       C  
ATOM   1010  CD  ARG A 127      20.723   3.076  22.418  1.00 47.69           C  
ANISOU 1010  CD  ARG A 127     7668   4972   5480    358  -2064    371       C  
ATOM   1011  NE  ARG A 127      20.521   4.280  21.606  1.00 47.44           N  
ANISOU 1011  NE  ARG A 127     7435   5033   5558    286  -1987    323       N  
ATOM   1012  CZ  ARG A 127      19.954   4.300  20.410  1.00 51.29           C  
ANISOU 1012  CZ  ARG A 127     7714   5626   6146    227  -1768    319       C  
ATOM   1013  NH1 ARG A 127      19.458   3.179  19.880  1.00 37.74           N  
ANISOU 1013  NH1 ARG A 127     5960   3945   4436    217  -1594    351       N  
ATOM   1014  NH2 ARG A 127      19.823   5.443  19.755  1.00 40.62           N  
ANISOU 1014  NH2 ARG A 127     6217   4343   4875    178  -1719    282       N  
ATOM   1015  N   TYR A 128      25.256   2.074  20.156  1.00 48.59           N  
ANISOU 1015  N   TYR A 128     6858   5071   6531    429  -2579    338       N  
ATOM   1016  CA  TYR A 128      25.475   1.123  19.061  1.00 46.99           C  
ANISOU 1016  CA  TYR A 128     6447   4905   6502    425  -2435    363       C  
ATOM   1017  C   TYR A 128      26.622   0.172  19.417  1.00 52.92           C  
ANISOU 1017  C   TYR A 128     7163   5569   7373    530  -2649    380       C  
ATOM   1018  O   TYR A 128      26.549  -1.004  19.099  1.00 52.04           O  
ANISOU 1018  O   TYR A 128     7054   5439   7279    569  -2551    424       O  
ATOM   1019  CB  TYR A 128      25.734   1.844  17.742  1.00 45.08           C  
ANISOU 1019  CB  TYR A 128     5896   4751   6481    339  -2313    325       C  
ATOM   1020  CG  TYR A 128      24.664   2.841  17.330  1.00 45.54           C  
ANISOU 1020  CG  TYR A 128     5978   4893   6434    253  -2120    309       C  
ATOM   1021  CD1 TYR A 128      23.329   2.675  17.717  1.00 46.83           C  
ANISOU 1021  CD1 TYR A 128     6361   5081   6350    244  -1964    333       C  
ATOM   1022  CD2 TYR A 128      24.986   3.963  16.581  1.00 45.11           C  
ANISOU 1022  CD2 TYR A 128     5729   4883   6527    187  -2090    269       C  
ATOM   1023  CE1 TYR A 128      22.354   3.613  17.378  1.00 46.05           C  
ANISOU 1023  CE1 TYR A 128     6275   5059   6164    182  -1804    313       C  
ATOM   1024  CE2 TYR A 128      24.014   4.904  16.228  1.00 43.72           C  
ANISOU 1024  CE2 TYR A 128     5588   4774   6248    127  -1928    258       C  
ATOM   1025  CZ  TYR A 128      22.707   4.733  16.643  1.00 48.39           C  
ANISOU 1025  CZ  TYR A 128     6388   5398   6601    131  -1796    278       C  
ATOM   1026  OH  TYR A 128      21.755   5.661  16.294  1.00 45.07           O  
ANISOU 1026  OH  TYR A 128     5988   5046   6092     87  -1646    264       O  
ATOM   1027  N   LEU A 129      27.646   0.661  20.111  1.00 52.21           N  
ANISOU 1027  N   LEU A 129     7052   5422   7363    581  -2947    341       N  
ATOM   1028  CA  LEU A 129      28.737  -0.205  20.575  1.00 54.34           C  
ANISOU 1028  CA  LEU A 129     7301   5606   7739    704  -3190    352       C  
ATOM   1029  C   LEU A 129      28.205  -1.189  21.622  1.00 60.39           C  
ANISOU 1029  C   LEU A 129     8428   6285   8231    804  -3227    422       C  
ATOM   1030  O   LEU A 129      28.546  -2.363  21.588  1.00 61.13           O  
ANISOU 1030  O   LEU A 129     8536   6323   8368    892  -3244    468       O  
ATOM   1031  CB  LEU A 129      29.872   0.634  21.170  1.00 55.71           C  
ANISOU 1031  CB  LEU A 129     7381   5742   8047    732  -3522    278       C  
ATOM   1032  CG  LEU A 129      30.838   1.319  20.182  1.00 59.30           C  
ANISOU 1032  CG  LEU A 129     7437   6243   8852    660  -3536    207       C  
ATOM   1033  CD1 LEU A 129      31.865   2.170  20.918  1.00 60.03           C  
ANISOU 1033  CD1 LEU A 129     7461   6289   9061    677  -3873    121       C  
ATOM   1034  CD2 LEU A 129      31.520   0.327  19.228  1.00 62.62           C  
ANISOU 1034  CD2 LEU A 129     7599   6670   9526    698  -3454    225       C  
ATOM   1035  N   ALA A 130      27.316  -0.726  22.509  1.00 57.28           N  
ANISOU 1035  N   ALA A 130     8338   5873   7554    789  -3209    433       N  
ATOM   1036  CA  ALA A 130      26.726  -1.587  23.532  1.00 57.91           C  
ANISOU 1036  CA  ALA A 130     8793   5859   7351    873  -3209    502       C  
ATOM   1037  C   ALA A 130      25.899  -2.723  22.903  1.00 60.51           C  
ANISOU 1037  C   ALA A 130     9153   6197   7639    848  -2900    565       C  
ATOM   1038  O   ALA A 130      25.871  -3.831  23.446  1.00 60.90           O  
ANISOU 1038  O   ALA A 130     9417   6148   7575    940  -2916    629       O  
ATOM   1039  CB  ALA A 130      25.865  -0.776  24.479  1.00 58.49           C  
ANISOU 1039  CB  ALA A 130     9163   5918   7141    843  -3197    492       C  
ATOM   1040  N   GLU A 131      25.230  -2.456  21.761  1.00 54.51           N  
ANISOU 1040  N   GLU A 131     8191   5549   6971    726  -2623    544       N  
ATOM   1041  CA  GLU A 131      24.439  -3.489  21.088  1.00 52.64           C  
ANISOU 1041  CA  GLU A 131     7957   5330   6715    687  -2334    584       C  
ATOM   1042  C   GLU A 131      25.303  -4.688  20.672  1.00 57.86           C  
ANISOU 1042  C   GLU A 131     8504   5931   7548    769  -2387    615       C  
ATOM   1043  O   GLU A 131      24.759  -5.758  20.505  1.00 57.66           O  
ANISOU 1043  O   GLU A 131     8582   5867   7460    771  -2207    659       O  
ATOM   1044  CB  GLU A 131      23.700  -2.916  19.869  1.00 50.74           C  
ANISOU 1044  CB  GLU A 131     7490   5227   6560    554  -2075    543       C  
ATOM   1045  CG  GLU A 131      22.566  -1.944  20.192  1.00 52.71           C  
ANISOU 1045  CG  GLU A 131     7869   5535   6624    478  -1954    520       C  
ATOM   1046  CD  GLU A 131      21.904  -1.285  18.982  1.00 60.93           C  
ANISOU 1046  CD  GLU A 131     8681   6714   7755    368  -1735    477       C  
ATOM   1047  OE1 GLU A 131      22.541  -1.254  17.906  1.00 41.51           O  
ANISOU 1047  OE1 GLU A 131     5946   4308   5517    347  -1724    457       O  
ATOM   1048  OE2 GLU A 131      20.780  -0.743  19.106  1.00 53.46           O  
ANISOU 1048  OE2 GLU A 131     7831   5820   6660    311  -1582    462       O  
ATOM   1049  N   VAL A 132      26.620  -4.497  20.478  1.00 56.95           N  
ANISOU 1049  N   VAL A 132     8168   5807   7664    831  -2619    586       N  
ATOM   1050  CA  VAL A 132      27.571  -5.553  20.054  1.00 58.04           C  
ANISOU 1050  CA  VAL A 132     8161   5889   8002    923  -2685    606       C  
ATOM   1051  C   VAL A 132      28.688  -5.852  21.052  1.00 69.13           C  
ANISOU 1051  C   VAL A 132     9654   7181   9430   1084  -3037    620       C  
ATOM   1052  O   VAL A 132      29.671  -6.522  20.698  1.00 71.08           O  
ANISOU 1052  O   VAL A 132     9725   7389   9892   1172  -3139    621       O  
ATOM   1053  CB  VAL A 132      28.162  -5.298  18.637  1.00 59.45           C  
ANISOU 1053  CB  VAL A 132     7937   6160   8490    857  -2589    554       C  
ATOM   1054  CG1 VAL A 132      27.057  -5.189  17.598  1.00 57.16           C  
ANISOU 1054  CG1 VAL A 132     7580   5974   8164    721  -2250    544       C  
ATOM   1055  CG2 VAL A 132      29.096  -4.088  18.578  1.00 58.94           C  
ANISOU 1055  CG2 VAL A 132     7644   6137   8612    838  -2791    485       C  
ATOM   1056  N   ALA A 133      28.577  -5.338  22.274  1.00 69.58           N  
ANISOU 1056  N   ALA A 133     9974   7189   9276   1130  -3232    625       N  
ATOM   1057  CA  ALA A 133      29.650  -5.471  23.252  1.00 73.40           C  
ANISOU 1057  CA  ALA A 133    10542   7576   9770   1287  -3608    624       C  
ATOM   1058  C   ALA A 133      29.822  -6.854  23.858  1.00 83.98           C  
ANISOU 1058  C   ALA A 133    12128   8780  11002   1445  -3678    709       C  
ATOM   1059  O   ALA A 133      28.818  -7.507  24.161  1.00 82.56           O  
ANISOU 1059  O   ALA A 133    12243   8546  10582   1432  -3469    778       O  
ATOM   1060  CB  ALA A 133      29.502  -4.435  24.354  1.00 74.71           C  
ANISOU 1060  CB  ALA A 133    10924   7729   9732   1286  -3806    592       C  
ATOM   1061  N   ALA A 134      31.116  -7.270  24.080  1.00 86.20           N  
ANISOU 1061  N   ALA A 134    12292   8998  11462   1600  -3980    699       N  
ATOM   1062  CA  ALA A 134      31.505  -8.488  24.800  1.00 90.13           C  
ANISOU 1062  CA  ALA A 134    13032   9349  11863   1791  -4132    777       C  
ATOM   1063  C   ALA A 134      31.018  -8.278  26.222  1.00 98.45           C  
ANISOU 1063  C   ALA A 134    14537  10318  12551   1855  -4279    818       C  
ATOM   1064  O   ALA A 134      31.143  -7.163  26.743  1.00 98.74           O  
ANISOU 1064  O   ALA A 134    14585  10400  12534   1821  -4462    754       O  
ATOM   1065  CB  ALA A 134      33.031  -8.638  24.810  1.00 93.54           C  
ANISOU 1065  CB  ALA A 134    13209   9753  12578   1942  -4479    733       C  
ATOM   1066  N   GLY A 135      30.474  -9.321  26.846  1.00 96.81           N  
ANISOU 1066  N   GLY A 135    14710   9981  12091   1942  -4190    919       N  
ATOM   1067  CA  GLY A 135      29.982  -9.225  28.217  1.00 98.48           C  
ANISOU 1067  CA  GLY A 135    15396  10092  11929   2012  -4300    969       C  
ATOM   1068  C   GLY A 135      30.924  -8.456  29.123  1.00105.21           C  
ANISOU 1068  C   GLY A 135    16281  10932  12763   2128  -4749    910       C  
ATOM   1069  O   GLY A 135      30.487  -7.658  29.957  1.00105.54           O  
ANISOU 1069  O   GLY A 135    16567  10970  12563   2098  -4823    890       O  
ATOM   1070  N   ASP A 136      32.228  -8.641  28.914  1.00103.03           N  
ANISOU 1070  N   ASP A 136    15731  10654  12763   2251  -5047    869       N  
ATOM   1071  CA  ASP A 136      33.217  -7.983  29.739  1.00105.16           C  
ANISOU 1071  CA  ASP A 136    15993  10911  13050   2367  -5505    798       C  
ATOM   1072  C   ASP A 136      33.398  -6.488  29.522  1.00106.08           C  
ANISOU 1072  C   ASP A 136    15845  11157  13302   2218  -5589    671       C  
ATOM   1073  O   ASP A 136      33.704  -5.773  30.477  1.00107.23           O  
ANISOU 1073  O   ASP A 136    16149  11281  13312   2269  -5895    617       O  
ATOM   1074  CB  ASP A 136      34.528  -8.768  29.742  1.00110.21           C  
ANISOU 1074  CB  ASP A 136    16465  11488  13922   2574  -5819    797       C  
ATOM   1075  CG  ASP A 136      34.407 -10.111  30.444  1.00125.81           C  
ANISOU 1075  CG  ASP A 136    18849  13292  15659   2774  -5850    928       C  
ATOM   1076  OD1 ASP A 136      33.669 -10.193  31.459  1.00127.23           O  
ANISOU 1076  OD1 ASP A 136    19517  13379  15446   2812  -5836    997       O  
ATOM   1077  OD2 ASP A 136      35.065 -11.075  29.997  1.00135.02           O  
ANISOU 1077  OD2 ASP A 136    19861  14409  17032   2898  -5886    961       O  
ATOM   1078  N   ASP A 137      33.166  -6.004  28.299  1.00 98.61           N  
ANISOU 1078  N   ASP A 137    14530  10337  12601   2034  -5314    623       N  
ATOM   1079  CA  ASP A 137      33.330  -4.587  27.956  1.00 95.92           C  
ANISOU 1079  CA  ASP A 137    13922  10112  12413   1882  -5352    508       C  
ATOM   1080  C   ASP A 137      32.057  -3.826  28.070  1.00 91.82           C  
ANISOU 1080  C   ASP A 137    13606   9638  11645   1727  -5090    514       C  
ATOM   1081  O   ASP A 137      32.080  -2.593  28.125  1.00 90.24           O  
ANISOU 1081  O   ASP A 137    13309   9500  11476   1624  -5157    427       O  
ATOM   1082  CB  ASP A 137      33.809  -4.454  26.512  1.00 96.81           C  
ANISOU 1082  CB  ASP A 137    13528  10327  12930   1776  -5187    455       C  
ATOM   1083  CG  ASP A 137      35.131  -5.131  26.245  1.00116.58           C  
ANISOU 1083  CG  ASP A 137    15753  12798  15744   1917  -5418    432       C  
ATOM   1084  OD1 ASP A 137      35.910  -5.321  27.209  1.00120.97           O  
ANISOU 1084  OD1 ASP A 137    16426  13275  16262   2088  -5804    416       O  
ATOM   1085  OD2 ASP A 137      35.391  -5.473  25.076  1.00124.47           O  
ANISOU 1085  OD2 ASP A 137    16421  13849  17024   1864  -5216    425       O  
ATOM   1086  N   LYS A 138      30.944  -4.553  28.045  1.00 83.66           N  
ANISOU 1086  N   LYS A 138    12831   8570  10387   1703  -4774    612       N  
ATOM   1087  CA  LYS A 138      29.610  -3.979  28.058  1.00 80.38           C  
ANISOU 1087  CA  LYS A 138    12591   8199   9749   1557  -4471    624       C  
ATOM   1088  C   LYS A 138      29.345  -2.965  29.132  1.00 83.12           C  
ANISOU 1088  C   LYS A 138    13206   8525   9849   1549  -4631    580       C  
ATOM   1089  O   LYS A 138      28.841  -1.901  28.795  1.00 81.35           O  
ANISOU 1089  O   LYS A 138    12875   8390   9644   1406  -4496    522       O  
ATOM   1090  CB  LYS A 138      28.510  -5.045  28.023  1.00 81.08           C  
ANISOU 1090  CB  LYS A 138    12940   8234   9634   1549  -4136    730       C  
ATOM   1091  CG  LYS A 138      27.160  -4.489  27.610  1.00 81.39           C  
ANISOU 1091  CG  LYS A 138    13008   8355   9559   1372  -3766    723       C  
ATOM   1092  CD  LYS A 138      26.119  -5.564  27.567  1.00 87.09           C  
ANISOU 1092  CD  LYS A 138    13956   9021  10115   1354  -3442    812       C  
ATOM   1093  CE  LYS A 138      24.785  -4.961  27.320  1.00 84.33           C  
ANISOU 1093  CE  LYS A 138    13646   8751   9644   1195  -3115    794       C  
ATOM   1094  NZ  LYS A 138      23.712  -5.927  27.622  1.00 91.17           N  
ANISOU 1094  NZ  LYS A 138    14810   9537  10293   1179  -2825    870       N  
ATOM   1095  N   LYS A 139      29.679  -3.253  30.401  1.00 80.11           N  
ANISOU 1095  N   LYS A 139    13179   8025   9235   1706  -4917    606       N  
ATOM   1096  CA  LYS A 139      29.391  -2.315  31.482  1.00 80.15           C  
ANISOU 1096  CA  LYS A 139    13483   7998   8971   1704  -5065    562       C  
ATOM   1097  C   LYS A 139      29.941  -0.925  31.220  1.00 80.29           C  
ANISOU 1097  C   LYS A 139    13207   8109   9192   1606  -5233    430       C  
ATOM   1098  O   LYS A 139      29.211   0.045  31.386  1.00 78.37           O  
ANISOU 1098  O   LYS A 139    13060   7902   8816   1494  -5106    391       O  
ATOM   1099  CB  LYS A 139      29.844  -2.850  32.870  1.00 86.08           C  
ANISOU 1099  CB  LYS A 139    14654   8601   9449   1909  -5400    603       C  
ATOM   1100  CG  LYS A 139      29.858  -1.785  33.986  1.00110.51           C  
ANISOU 1100  CG  LYS A 139    18016  11665  12309   1924  -5649    528       C  
ATOM   1101  CD  LYS A 139      30.374  -2.333  35.315  1.00126.53           C  
ANISOU 1101  CD  LYS A 139    20463  13548  14065   2142  -6008    564       C  
ATOM   1102  CE  LYS A 139      31.694  -1.739  35.750  1.00139.99           C  
ANISOU 1102  CE  LYS A 139    22020  15257  15913   2235  -6522    447       C  
ATOM   1103  NZ  LYS A 139      32.228  -2.435  36.947  1.00152.75           N  
ANISOU 1103  NZ  LYS A 139    24031  16732  17273   2473  -6880    492       N  
ATOM   1104  N   GLY A 140      31.228  -0.845  30.894  1.00 76.76           N  
ANISOU 1104  N   GLY A 140    12426   7683   9054   1655  -5524    361       N  
ATOM   1105  CA  GLY A 140      31.904   0.421  30.654  1.00 75.98           C  
ANISOU 1105  CA  GLY A 140    12029   7655   9185   1561  -5704    228       C  
ATOM   1106  C   GLY A 140      31.262   1.210  29.531  1.00 76.09           C  
ANISOU 1106  C   GLY A 140    11774   7783   9352   1359  -5353    201       C  
ATOM   1107  O   GLY A 140      31.157   2.440  29.616  1.00 75.73           O  
ANISOU 1107  O   GLY A 140    11689   7773   9311   1255  -5380    116       O  
ATOM   1108  N   ILE A 141      30.875   0.500  28.440  1.00 68.58           N  
ANISOU 1108  N   ILE A 141    10635   6885   8536   1310  -5032    269       N  
ATOM   1109  CA  ILE A 141      30.277   1.079  27.239  1.00 66.11           C  
ANISOU 1109  CA  ILE A 141    10060   6684   8375   1138  -4690    254       C  
ATOM   1110  C   ILE A 141      28.887   1.609  27.560  1.00 70.67           C  
ANISOU 1110  C   ILE A 141    10921   7276   8654   1055  -4439    279       C  
ATOM   1111  O   ILE A 141      28.565   2.752  27.223  1.00 70.34           O  
ANISOU 1111  O   ILE A 141    10773   7297   8654    934  -4344    219       O  
ATOM   1112  CB  ILE A 141      30.287   0.064  26.069  1.00 67.54           C  
ANISOU 1112  CB  ILE A 141     9998   6907   8757   1129  -4451    315       C  
ATOM   1113  CG1 ILE A 141      31.725  -0.153  25.559  1.00 69.23           C  
ANISOU 1113  CG1 ILE A 141     9843   7125   9337   1183  -4672    263       C  
ATOM   1114  CG2 ILE A 141      29.416   0.536  24.924  1.00 64.41           C  
ANISOU 1114  CG2 ILE A 141     9426   6619   8429    968  -4076    316       C  
ATOM   1115  CD1 ILE A 141      31.894  -1.474  24.786  1.00 79.00           C  
ANISOU 1115  CD1 ILE A 141    10946   8356  10716   1242  -4522    333       C  
ATOM   1116  N   VAL A 142      28.098   0.804  28.273  1.00 67.05           N  
ANISOU 1116  N   VAL A 142    10834   6749   7894   1126  -4339    365       N  
ATOM   1117  CA  VAL A 142      26.778   1.200  28.741  1.00 65.26           C  
ANISOU 1117  CA  VAL A 142    10908   6519   7367   1065  -4105    388       C  
ATOM   1118  C   VAL A 142      26.885   2.458  29.607  1.00 70.45           C  
ANISOU 1118  C   VAL A 142    11719   7154   7896   1050  -4310    305       C  
ATOM   1119  O   VAL A 142      26.100   3.392  29.404  1.00 68.74           O  
ANISOU 1119  O   VAL A 142    11501   6992   7625    940  -4119    271       O  
ATOM   1120  CB  VAL A 142      26.101   0.026  29.457  1.00 68.77           C  
ANISOU 1120  CB  VAL A 142    11735   6867   7528   1155  -3992    492       C  
ATOM   1121  CG1 VAL A 142      24.849   0.459  30.200  1.00 68.11           C  
ANISOU 1121  CG1 VAL A 142    12007   6757   7116   1111  -3793    506       C  
ATOM   1122  CG2 VAL A 142      25.766  -1.060  28.455  1.00 66.85           C  
ANISOU 1122  CG2 VAL A 142    11324   6658   7418   1127  -3717    559       C  
ATOM   1123  N   ASP A 143      27.867   2.504  30.528  1.00 68.15           N  
ANISOU 1123  N   ASP A 143    11545   6781   7567   1163  -4705    265       N  
ATOM   1124  CA  ASP A 143      28.100   3.674  31.369  1.00 69.26           C  
ANISOU 1124  CA  ASP A 143    11826   6890   7598   1153  -4942    170       C  
ATOM   1125  C   ASP A 143      28.428   4.910  30.560  1.00 69.66           C  
ANISOU 1125  C   ASP A 143    11514   7029   7925   1012  -4929     68       C  
ATOM   1126  O   ASP A 143      27.937   5.984  30.882  1.00 67.93           O  
ANISOU 1126  O   ASP A 143    11412   6813   7587    939  -4886     12       O  
ATOM   1127  CB  ASP A 143      29.204   3.413  32.409  1.00 75.03           C  
ANISOU 1127  CB  ASP A 143    12709   7526   8274   1307  -5403    134       C  
ATOM   1128  CG  ASP A 143      28.760   2.504  33.535  1.00100.90           C  
ANISOU 1128  CG  ASP A 143    16478  10686  11174   1453  -5441    226       C  
ATOM   1129  OD1 ASP A 143      27.541   2.218  33.624  1.00102.22           O  
ANISOU 1129  OD1 ASP A 143    16890  10840  11109   1416  -5100    305       O  
ATOM   1130  OD2 ASP A 143      29.633   2.083  34.348  1.00114.07           O  
ANISOU 1130  OD2 ASP A 143    18293  12270  12778   1608  -5814    217       O  
ATOM   1131  N   GLN A 144      29.285   4.772  29.539  1.00 66.12           N  
ANISOU 1131  N   GLN A 144    10641   6640   7842    979  -4964     44       N  
ATOM   1132  CA  GLN A 144      29.640   5.911  28.693  1.00 65.49           C  
ANISOU 1132  CA  GLN A 144    10212   6631   8040    840  -4925    -46       C  
ATOM   1133  C   GLN A 144      28.409   6.431  27.945  1.00 66.45           C  
ANISOU 1133  C   GLN A 144    10316   6828   8102    716  -4519    -13       C  
ATOM   1134  O   GLN A 144      28.254   7.640  27.818  1.00 67.90           O  
ANISOU 1134  O   GLN A 144    10447   7032   8322    619  -4484    -83       O  
ATOM   1135  CB  GLN A 144      30.786   5.573  27.721  1.00 67.39           C  
ANISOU 1135  CB  GLN A 144    10011   6912   8683    832  -5008    -73       C  
ATOM   1136  CG  GLN A 144      32.193   5.581  28.349  1.00 82.63           C  
ANISOU 1136  CG  GLN A 144    11844   8782  10768    920  -5456   -160       C  
ATOM   1137  CD  GLN A 144      32.653   6.979  28.738  1.00104.52           C  
ANISOU 1137  CD  GLN A 144    14563  11538  13612    835  -5662   -296       C  
ATOM   1138  OE1 GLN A 144      32.848   7.863  27.892  1.00 96.48           O  
ANISOU 1138  OE1 GLN A 144    13250  10568  12840    695  -5541   -357       O  
ATOM   1139  NE2 GLN A 144      32.847   7.210  30.036  1.00 99.56           N  
ANISOU 1139  NE2 GLN A 144    14235  10831  12762    917  -5978   -348       N  
ATOM   1140  N   SER A 145      27.543   5.543  27.451  1.00 58.69           N  
ANISOU 1140  N   SER A 145     9379   5884   7039    722  -4222     85       N  
ATOM   1141  CA  SER A 145      26.327   5.962  26.742  1.00 55.00           C  
ANISOU 1141  CA  SER A 145     8889   5494   6514    618  -3850    112       C  
ATOM   1142  C   SER A 145      25.403   6.725  27.679  1.00 60.09           C  
ANISOU 1142  C   SER A 145     9874   6102   6856    607  -3801     93       C  
ATOM   1143  O   SER A 145      24.972   7.831  27.360  1.00 59.73           O  
ANISOU 1143  O   SER A 145     9766   6097   6832    518  -3685     46       O  
ATOM   1144  CB  SER A 145      25.604   4.732  26.211  1.00 55.08           C  
ANISOU 1144  CB  SER A 145     8913   5537   6476    636  -3581    209       C  
ATOM   1145  OG  SER A 145      24.469   5.102  25.444  1.00 58.10           O  
ANISOU 1145  OG  SER A 145     9236   6007   6832    540  -3241    224       O  
ATOM   1146  N   GLN A 146      25.127   6.146  28.845  1.00 58.61           N  
ANISOU 1146  N   GLN A 146    10059   5827   6384    704  -3889    130       N  
ATOM   1147  CA  GLN A 146      24.242   6.755  29.823  1.00 58.23           C  
ANISOU 1147  CA  GLN A 146    10372   5730   6023    706  -3830    116       C  
ATOM   1148  C   GLN A 146      24.738   8.115  30.271  1.00 62.40           C  
ANISOU 1148  C   GLN A 146    10909   6229   6570    670  -4049      6       C  
ATOM   1149  O   GLN A 146      23.930   9.036  30.351  1.00 59.22           O  
ANISOU 1149  O   GLN A 146    10601   5840   6058    607  -3885    -25       O  
ATOM   1150  CB  GLN A 146      24.061   5.833  31.022  1.00 61.07           C  
ANISOU 1150  CB  GLN A 146    11143   5982   6080    828  -3916    176       C  
ATOM   1151  CG  GLN A 146      23.009   6.319  32.016  1.00 70.48           C  
ANISOU 1151  CG  GLN A 146    12736   7116   6927    831  -3788    172       C  
ATOM   1152  CD  GLN A 146      22.556   5.274  33.010  1.00 88.45           C  
ANISOU 1152  CD  GLN A 146    15428   9288   8891    935  -3750    255       C  
ATOM   1153  OE1 GLN A 146      23.107   4.175  33.125  1.00 85.56           O  
ANISOU 1153  OE1 GLN A 146    15098   8873   8537   1024  -3869    317       O  
ATOM   1154  NE2 GLN A 146      21.508   5.589  33.747  1.00 81.80           N  
ANISOU 1154  NE2 GLN A 146    14920   8399   7760    927  -3561    260       N  
ATOM   1155  N   GLN A 147      26.043   8.258  30.568  1.00 63.05           N  
ANISOU 1155  N   GLN A 147    10889   6269   6797    709  -4417    -60       N  
ATOM   1156  CA AGLN A 147      26.577   9.551  31.016  1.00 64.98           C  
ANISOU 1156  CA AGLN A 147    11136   6477   7076    664  -4645   -180       C  
ATOM   1157  C   GLN A 147      26.460  10.612  29.934  1.00 68.11           C  
ANISOU 1157  C   GLN A 147    11218   6948   7713    523  -4462   -228       C  
ATOM   1158  O   GLN A 147      26.202  11.771  30.256  1.00 69.87           O  
ANISOU 1158  O   GLN A 147    11539   7143   7864    466  -4466   -301       O  
ATOM   1159  CB AGLN A 147      28.028   9.443  31.495  1.00 68.99           C  
ANISOU 1159  CB AGLN A 147    11558   6930   7725    729  -5084   -253       C  
ATOM   1160  CG AGLN A 147      28.200   8.727  32.832  1.00 87.73           C  
ANISOU 1160  CG AGLN A 147    14325   9204   9804    882  -5343   -231       C  
ATOM   1161  CD AGLN A 147      29.631   8.286  33.053  1.00114.22           C  
ANISOU 1161  CD AGLN A 147    17522  12527  13348    971  -5755   -281       C  
ATOM   1162  OE1AGLN A 147      30.581   9.064  32.875  1.00112.49           O  
ANISOU 1162  OE1AGLN A 147    17043  12316  13383    913  -5987   -399       O  
ATOM   1163  NE2AGLN A 147      29.820   7.026  33.460  1.00106.47           N  
ANISOU 1163  NE2AGLN A 147    16694  11503  12256   1116  -5855   -197       N  
ATOM   1164  N   ALA A 148      26.671  10.237  28.656  1.00 61.92           N  
ANISOU 1164  N   ALA A 148    10073   6248   7207    473  -4303   -189       N  
ATOM   1165  CA  ALA A 148      26.576  11.222  27.581  1.00 59.07           C  
ANISOU 1165  CA  ALA A 148     9432   5949   7063    349  -4122   -225       C  
ATOM   1166  C   ALA A 148      25.120  11.672  27.461  1.00 57.43           C  
ANISOU 1166  C   ALA A 148     9394   5779   6648    314  -3793   -186       C  
ATOM   1167  O   ALA A 148      24.868  12.871  27.451  1.00 55.99           O  
ANISOU 1167  O   ALA A 148     9230   5584   6461    249  -3749   -246       O  
ATOM   1168  CB  ALA A 148      27.105  10.666  26.253  1.00 59.07           C  
ANISOU 1168  CB  ALA A 148     9040   6024   7378    312  -4014   -189       C  
ATOM   1169  N   TYR A 149      24.166  10.723  27.454  1.00 50.66           N  
ANISOU 1169  N   TYR A 149     8675   4956   5617    362  -3574    -94       N  
ATOM   1170  CA  TYR A 149      22.745  11.066  27.397  1.00 48.63           C  
ANISOU 1170  CA  TYR A 149     8570   4736   5170    337  -3265    -65       C  
ATOM   1171  C   TYR A 149      22.306  11.887  28.602  1.00 54.17           C  
ANISOU 1171  C   TYR A 149     9618   5356   5610    358  -3334   -118       C  
ATOM   1172  O   TYR A 149      21.576  12.841  28.418  1.00 52.78           O  
ANISOU 1172  O   TYR A 149     9463   5199   5393    311  -3165   -146       O  
ATOM   1173  CB  TYR A 149      21.885   9.805  27.359  1.00 48.73           C  
ANISOU 1173  CB  TYR A 149     8690   4782   5044    384  -3050     29       C  
ATOM   1174  CG  TYR A 149      21.801   9.069  26.034  1.00 48.91           C  
ANISOU 1174  CG  TYR A 149     8405   4904   5273    349  -2858     84       C  
ATOM   1175  CD1 TYR A 149      21.400   9.726  24.871  1.00 49.45           C  
ANISOU 1175  CD1 TYR A 149     8227   5066   5497    272  -2655     74       C  
ATOM   1176  CD2 TYR A 149      21.930   7.686  25.983  1.00 48.87           C  
ANISOU 1176  CD2 TYR A 149     8406   4895   5268    401  -2845    151       C  
ATOM   1177  CE1 TYR A 149      21.257   9.040  23.665  1.00 49.84           C  
ANISOU 1177  CE1 TYR A 149     8024   5205   5706    245  -2476    120       C  
ATOM   1178  CE2 TYR A 149      21.787   6.991  24.794  1.00 47.95           C  
ANISOU 1178  CE2 TYR A 149     8034   4864   5322    368  -2658    194       C  
ATOM   1179  CZ  TYR A 149      21.439   7.668  23.638  1.00 54.47           C  
ANISOU 1179  CZ  TYR A 149     8610   5787   6300    289  -2475    176       C  
ATOM   1180  OH  TYR A 149      21.335   6.965  22.468  1.00 48.61           O  
ANISOU 1180  OH  TYR A 149     7632   5126   5712    262  -2306    212       O  
ATOM   1181  N   GLN A 150      22.770  11.532  29.816  1.00 53.60           N  
ANISOU 1181  N   GLN A 150     9820   5186   5358    438  -3589   -134       N  
ATOM   1182  CA  GLN A 150      22.406  12.240  31.034  1.00 55.92           C  
ANISOU 1182  CA  GLN A 150    10480   5390   5376    467  -3670   -189       C  
ATOM   1183  C   GLN A 150      22.884  13.681  30.994  1.00 61.17           C  
ANISOU 1183  C   GLN A 150    11054   6028   6158    394  -3802   -299       C  
ATOM   1184  O   GLN A 150      22.110  14.600  31.309  1.00 59.97           O  
ANISOU 1184  O   GLN A 150    11072   5852   5861    370  -3667   -336       O  
ATOM   1185  CB  GLN A 150      22.938  11.515  32.277  1.00 59.59           C  
ANISOU 1185  CB  GLN A 150    11256   5755   5633    576  -3949   -183       C  
ATOM   1186  CG  GLN A 150      22.325  12.050  33.581  1.00 63.07           C  
ANISOU 1186  CG  GLN A 150    12146   6097   5719    619  -3967   -222       C  
ATOM   1187  CD  GLN A 150      20.813  11.914  33.646  1.00 72.23           C  
ANISOU 1187  CD  GLN A 150    13498   7277   6668    614  -3571   -160       C  
ATOM   1188  OE1 GLN A 150      20.237  10.862  33.328  1.00 64.47           O  
ANISOU 1188  OE1 GLN A 150    12505   6333   5658    633  -3355    -66       O  
ATOM   1189  NE2 GLN A 150      20.132  12.986  34.027  1.00 62.87           N  
ANISOU 1189  NE2 GLN A 150    12476   6063   5347    584  -3460   -220       N  
ATOM   1190  N   GLU A 151      24.131  13.897  30.535  1.00 60.04           N  
ANISOU 1190  N   GLU A 151    10626   5887   6299    355  -4039   -354       N  
ATOM   1191  CA  GLU A 151      24.630  15.270  30.426  1.00 62.20           C  
ANISOU 1191  CA  GLU A 151    10792   6124   6716    268  -4149   -464       C  
ATOM   1192  C   GLU A 151      23.835  16.068  29.391  1.00 65.67           C  
ANISOU 1192  C   GLU A 151    11066   6628   7256    184  -3820   -447       C  
ATOM   1193  O   GLU A 151      23.451  17.211  29.662  1.00 66.19           O  
ANISOU 1193  O   GLU A 151    11255   6647   7247    145  -3774   -510       O  
ATOM   1194  CB  GLU A 151      26.123  15.330  30.109  1.00 65.26           C  
ANISOU 1194  CB  GLU A 151    10882   6498   7415    230  -4446   -534       C  
ATOM   1195  CG  GLU A 151      26.599  16.783  30.164  1.00 75.72           C  
ANISOU 1195  CG  GLU A 151    12146   7762   8864    131  -4561   -660       C  
ATOM   1196  CD  GLU A 151      28.071  17.099  29.983  1.00 85.18           C  
ANISOU 1196  CD  GLU A 151    13061   8926  10379     71  -4862   -764       C  
ATOM   1197  OE1 GLU A 151      28.854  16.177  29.669  1.00 70.76           O  
ANISOU 1197  OE1 GLU A 151    11021   7135   8730    107  -4987   -737       O  
ATOM   1198  OE2 GLU A 151      28.439  18.285  30.147  1.00 87.29           O  
ANISOU 1198  OE2 GLU A 151    13312   9124  10728    -16  -4963   -878       O  
ATOM   1199  N   ALA A 152      23.540  15.450  28.228  1.00 60.53           N  
ANISOU 1199  N   ALA A 152    10160   6080   6758    167  -3590   -362       N  
ATOM   1200  CA  ALA A 152      22.729  16.109  27.189  1.00 58.13           C  
ANISOU 1200  CA  ALA A 152     9707   5845   6534    107  -3281   -336       C  
ATOM   1201  C   ALA A 152      21.335  16.454  27.766  1.00 62.55           C  
ANISOU 1201  C   ALA A 152    10565   6399   6803    146  -3068   -322       C  
ATOM   1202  O   ALA A 152      20.779  17.513  27.465  1.00 62.36           O  
ANISOU 1202  O   ALA A 152    10541   6373   6780    110  -2920   -351       O  
ATOM   1203  CB  ALA A 152      22.557  15.180  25.986  1.00 56.51           C  
ANISOU 1203  CB  ALA A 152     9235   5752   6483    103  -3085   -246       C  
ATOM   1204  N   PHE A 153      20.754  15.524  28.537  1.00 58.70           N  
ANISOU 1204  N   PHE A 153    10323   5905   6077    221  -3030   -273       N  
ATOM   1205  CA  PHE A 153      19.443  15.648  29.155  1.00 58.31           C  
ANISOU 1205  CA  PHE A 153    10558   5846   5753    262  -2813   -257       C  
ATOM   1206  C   PHE A 153      19.363  16.849  30.094  1.00 62.88           C  
ANISOU 1206  C   PHE A 153    11396   6322   6175    262  -2907   -347       C  
ATOM   1207  O   PHE A 153      18.413  17.618  30.004  1.00 63.15           O  
ANISOU 1207  O   PHE A 153    11497   6365   6133    256  -2689   -361       O  
ATOM   1208  CB  PHE A 153      19.116  14.333  29.879  1.00 60.69           C  
ANISOU 1208  CB  PHE A 153    11079   6131   5849    335  -2796   -192       C  
ATOM   1209  CG  PHE A 153      17.678  14.214  30.279  1.00 62.02           C  
ANISOU 1209  CG  PHE A 153    11475   6309   5781    365  -2499   -161       C  
ATOM   1210  CD1 PHE A 153      17.280  14.501  31.576  1.00 67.41           C  
ANISOU 1210  CD1 PHE A 153    12549   6889   6174    414  -2524   -194       C  
ATOM   1211  CD2 PHE A 153      16.699  13.899  29.337  1.00 61.58           C  
ANISOU 1211  CD2 PHE A 153    11235   6364   5800    342  -2186   -110       C  
ATOM   1212  CE1 PHE A 153      15.934  14.435  31.939  1.00 68.47           C  
ANISOU 1212  CE1 PHE A 153    12880   7027   6107    437  -2221   -173       C  
ATOM   1213  CE2 PHE A 153      15.357  13.810  29.703  1.00 64.43           C  
ANISOU 1213  CE2 PHE A 153    11777   6735   5970    365  -1906    -95       C  
ATOM   1214  CZ  PHE A 153      14.981  14.083  31.001  1.00 65.22           C  
ANISOU 1214  CZ  PHE A 153    12256   6729   5794    410  -1914   -125       C  
ATOM   1215  N   GLU A 154      20.367  17.025  30.955  1.00 60.92           N  
ANISOU 1215  N   GLU A 154    11281   5976   5889    272  -3235   -415       N  
ATOM   1216  CA  GLU A 154      20.424  18.135  31.903  1.00 62.70           C  
ANISOU 1216  CA  GLU A 154    11767   6092   5965    269  -3365   -517       C  
ATOM   1217  C   GLU A 154      20.475  19.446  31.156  1.00 66.82           C  
ANISOU 1217  C   GLU A 154    12095   6613   6679    185  -3294   -575       C  
ATOM   1218  O   GLU A 154      19.741  20.370  31.500  1.00 67.66           O  
ANISOU 1218  O   GLU A 154    12384   6673   6650    186  -3164   -617       O  
ATOM   1219  CB  GLU A 154      21.639  18.027  32.843  1.00 66.76           C  
ANISOU 1219  CB  GLU A 154    12411   6512   6444    291  -3775   -590       C  
ATOM   1220  CG  GLU A 154      21.756  16.741  33.658  1.00 81.65           C  
ANISOU 1220  CG  GLU A 154    14518   8375   8129    391  -3898   -532       C  
ATOM   1221  CD  GLU A 154      20.692  16.380  34.680  1.00103.59           C  
ANISOU 1221  CD  GLU A 154    17726  11103  10532    472  -3741   -493       C  
ATOM   1222  OE1 GLU A 154      19.585  16.969  34.660  1.00 82.33           O  
ANISOU 1222  OE1 GLU A 154    15137   8417   7727    456  -3454   -492       O  
ATOM   1223  OE2 GLU A 154      20.969  15.468  35.493  1.00104.23           O  
ANISOU 1223  OE2 GLU A 154    18040  11132  10432    556  -3898   -459       O  
ATOM   1224  N   ILE A 155      21.315  19.529  30.122  1.00 61.17           N  
ANISOU 1224  N   ILE A 155    11020   5943   6279    115  -3358   -576       N  
ATOM   1225  CA  ILE A 155      21.435  20.768  29.372  1.00 59.62           C  
ANISOU 1225  CA  ILE A 155    10647   5731   6275     32  -3283   -625       C  
ATOM   1226  C   ILE A 155      20.143  21.092  28.632  1.00 61.25           C  
ANISOU 1226  C   ILE A 155    10820   6009   6442     47  -2919   -562       C  
ATOM   1227  O   ILE A 155      19.721  22.254  28.618  1.00 58.87           O  
ANISOU 1227  O   ILE A 155    10595   5657   6118     28  -2821   -609       O  
ATOM   1228  CB  ILE A 155      22.644  20.735  28.419  1.00 62.15           C  
ANISOU 1228  CB  ILE A 155    10595   6075   6944    -48  -3411   -637       C  
ATOM   1229  CG1 ILE A 155      23.975  20.505  29.185  1.00 64.48           C  
ANISOU 1229  CG1 ILE A 155    10898   6296   7306    -60  -3801   -721       C  
ATOM   1230  CG2 ILE A 155      22.700  22.033  27.587  1.00 60.80           C  
ANISOU 1230  CG2 ILE A 155    10264   5874   6963   -137  -3290   -677       C  
ATOM   1231  CD1 ILE A 155      25.164  20.216  28.283  1.00 64.69           C  
ANISOU 1231  CD1 ILE A 155    10539   6354   7684   -126  -3916   -727       C  
ATOM   1232  N   SER A 156      19.521  20.077  27.982  1.00 56.40           N  
ANISOU 1232  N   SER A 156    10083   5512   5832     85  -2721   -460       N  
ATOM   1233  CA  SER A 156      18.282  20.334  27.249  1.00 53.82           C  
ANISOU 1233  CA  SER A 156     9704   5266   5481    106  -2394   -409       C  
ATOM   1234  C   SER A 156      17.177  20.777  28.177  1.00 59.40           C  
ANISOU 1234  C   SER A 156    10728   5927   5914    166  -2262   -435       C  
ATOM   1235  O   SER A 156      16.384  21.633  27.805  1.00 59.55           O  
ANISOU 1235  O   SER A 156    10745   5956   5926    177  -2068   -443       O  
ATOM   1236  CB  SER A 156      17.826  19.129  26.423  1.00 53.56           C  
ANISOU 1236  CB  SER A 156     9483   5365   5502    129  -2224   -312       C  
ATOM   1237  OG  SER A 156      17.340  18.080  27.241  1.00 61.84           O  
ANISOU 1237  OG  SER A 156    10733   6420   6344    186  -2201   -278       O  
ATOM   1238  N   LYS A 157      17.109  20.187  29.365  1.00 58.92           N  
ANISOU 1238  N   LYS A 157    10949   5812   5627    212  -2357   -445       N  
ATOM   1239  CA  LYS A 157      16.082  20.544  30.335  1.00 60.53           C  
ANISOU 1239  CA  LYS A 157    11482   5961   5556    270  -2218   -472       C  
ATOM   1240  C   LYS A 157      16.245  22.008  30.795  1.00 65.53           C  
ANISOU 1240  C   LYS A 157    12264   6479   6154    250  -2298   -573       C  
ATOM   1241  O   LYS A 157      15.254  22.693  31.035  1.00 64.86           O  
ANISOU 1241  O   LYS A 157    12328   6372   5942    288  -2097   -594       O  
ATOM   1242  CB  LYS A 157      16.123  19.592  31.528  1.00 63.79           C  
ANISOU 1242  CB  LYS A 157    12191   6321   5726    321  -2320   -461       C  
ATOM   1243  CG  LYS A 157      14.746  19.307  32.098  1.00 84.55           C  
ANISOU 1243  CG  LYS A 157    15059   8955   8112    383  -2035   -434       C  
ATOM   1244  CD  LYS A 157      14.726  18.054  32.960  1.00 98.74           C  
ANISOU 1244  CD  LYS A 157    17089  10722   9707    429  -2071   -386       C  
ATOM   1245  CE  LYS A 157      13.317  17.606  33.275  1.00110.45           C  
ANISOU 1245  CE  LYS A 157    18731  12228  11007    471  -1731   -347       C  
ATOM   1246  NZ  LYS A 157      12.661  16.950  32.113  1.00117.18           N  
ANISOU 1246  NZ  LYS A 157    19265  13222  12037    448  -1491   -278       N  
ATOM   1247  N   LYS A 158      17.488  22.475  30.913  1.00 62.37           N  
ANISOU 1247  N   LYS A 158    11815   6004   5878    190  -2586   -640       N  
ATOM   1248  CA  LYS A 158      17.758  23.831  31.373  1.00 62.42           C  
ANISOU 1248  CA  LYS A 158    11963   5888   5866    156  -2685   -747       C  
ATOM   1249  C   LYS A 158      17.584  24.865  30.272  1.00 62.28           C  
ANISOU 1249  C   LYS A 158    11721   5884   6058    109  -2527   -749       C  
ATOM   1250  O   LYS A 158      17.019  25.920  30.529  1.00 63.94           O  
ANISOU 1250  O   LYS A 158    12090   6021   6184    124  -2420   -800       O  
ATOM   1251  CB  LYS A 158      19.176  23.900  31.977  1.00 66.49           C  
ANISOU 1251  CB  LYS A 158    12512   6312   6441    103  -3072   -834       C  
ATOM   1252  CG  LYS A 158      19.465  25.135  32.816  1.00 68.91           C  
ANISOU 1252  CG  LYS A 158    13055   6470   6659     72  -3221   -966       C  
ATOM   1253  N   GLU A 159      17.999  24.551  29.041  1.00 55.16           N  
ANISOU 1253  N   GLU A 159    10472   5072   5413     64  -2491   -688       N  
ATOM   1254  CA  GLU A 159      18.070  25.533  27.958  1.00 53.20           C  
ANISOU 1254  CA  GLU A 159    10016   4819   5379     14  -2378   -688       C  
ATOM   1255  C   GLU A 159      16.998  25.544  26.901  1.00 56.19           C  
ANISOU 1255  C   GLU A 159    10249   5306   5793     65  -2068   -601       C  
ATOM   1256  O   GLU A 159      16.866  26.533  26.164  1.00 54.62           O  
ANISOU 1256  O   GLU A 159     9964   5080   5708     50  -1954   -604       O  
ATOM   1257  CB  GLU A 159      19.456  25.459  27.283  1.00 54.17           C  
ANISOU 1257  CB  GLU A 159     9860   4933   5790    -86  -2568   -702       C  
ATOM   1258  CG  GLU A 159      20.634  25.470  28.250  1.00 64.86           C  
ANISOU 1258  CG  GLU A 159    11306   6184   7152   -140  -2911   -803       C  
ATOM   1259  CD  GLU A 159      20.876  26.725  29.072  1.00 76.68           C  
ANISOU 1259  CD  GLU A 159    13028   7525   8583   -181  -3037   -929       C  
ATOM   1260  OE1 GLU A 159      20.211  27.756  28.821  1.00 70.87           O  
ANISOU 1260  OE1 GLU A 159    12364   6740   7822   -177  -2848   -941       O  
ATOM   1261  OE2 GLU A 159      21.739  26.672  29.977  1.00 73.10           O  
ANISOU 1261  OE2 GLU A 159    12683   6994   8099   -211  -3335  -1021       O  
ATOM   1262  N   MET A 160      16.270  24.431  26.777  1.00 51.95           N  
ANISOU 1262  N   MET A 160     9678   4890   5170    126  -1937   -525       N  
ATOM   1263  CA  MET A 160      15.317  24.279  25.698  1.00 49.40           C  
ANISOU 1263  CA  MET A 160     9178   4690   4902    172  -1673   -448       C  
ATOM   1264  C   MET A 160      13.897  24.146  26.181  1.00 52.65           C  
ANISOU 1264  C   MET A 160     9760   5143   5102    264  -1457   -438       C  
ATOM   1265  O   MET A 160      13.653  23.609  27.258  1.00 52.88           O  
ANISOU 1265  O   MET A 160    10011   5144   4938    291  -1487   -456       O  
ATOM   1266  CB  MET A 160      15.680  23.022  24.901  1.00 50.28           C  
ANISOU 1266  CB  MET A 160     9037   4922   5144    150  -1682   -373       C  
ATOM   1267  CG  MET A 160      16.982  23.125  24.177  1.00 53.49           C  
ANISOU 1267  CG  MET A 160     9217   5308   5798     64  -1836   -374       C  
ATOM   1268  SD  MET A 160      17.437  21.581  23.425  1.00 55.96           S  
ANISOU 1268  SD  MET A 160     9276   5746   6242     49  -1855   -297       S  
ATOM   1269  CE  MET A 160      18.713  22.090  22.492  1.00 53.81           C  
ANISOU 1269  CE  MET A 160     8754   5434   6259    -44  -1960   -309       C  
ATOM   1270  N   GLN A 161      12.954  24.554  25.341  1.00 48.59           N  
ANISOU 1270  N   GLN A 161     9131   4703   4630    318  -1231   -405       N  
ATOM   1271  CA  GLN A 161      11.551  24.375  25.626  1.00 49.54           C  
ANISOU 1271  CA  GLN A 161     9345   4884   4595    406  -1003   -397       C  
ATOM   1272  C   GLN A 161      11.210  22.867  25.425  1.00 53.87           C  
ANISOU 1272  C   GLN A 161     9777   5560   5130    408   -934   -337       C  
ATOM   1273  O   GLN A 161      11.898  22.178  24.655  1.00 53.25           O  
ANISOU 1273  O   GLN A 161     9485   5546   5201    358  -1016   -290       O  
ATOM   1274  CB  GLN A 161      10.692  25.322  24.762  1.00 50.47           C  
ANISOU 1274  CB  GLN A 161     9360   5038   4777    474   -810   -388       C  
ATOM   1275  CG  GLN A 161      10.652  26.712  25.390  1.00 60.21           C  
ANISOU 1275  CG  GLN A 161    10815   6122   5938    498   -824   -459       C  
ATOM   1276  CD  GLN A 161       9.895  27.751  24.624  1.00 99.50           C  
ANISOU 1276  CD  GLN A 161    15726  11106  10971    578   -655   -451       C  
ATOM   1277  OE1 GLN A 161       9.991  27.874  23.392  1.00101.86           O  
ANISOU 1277  OE1 GLN A 161    15799  11473  11429    583   -617   -397       O  
ATOM   1278  NE2 GLN A 161       9.203  28.598  25.362  1.00 99.00           N  
ANISOU 1278  NE2 GLN A 161    15884  10956  10776    647   -560   -509       N  
ATOM   1279  N   PRO A 162      10.205  22.344  26.178  1.00 50.36           N  
ANISOU 1279  N   PRO A 162     9491   5137   4507    458   -782   -344       N  
ATOM   1280  CA  PRO A 162       9.842  20.914  26.072  1.00 47.47           C  
ANISOU 1280  CA  PRO A 162     9042   4872   4124    451   -699   -294       C  
ATOM   1281  C   PRO A 162       9.460  20.445  24.664  1.00 47.54           C  
ANISOU 1281  C   PRO A 162     8723   5034   4307    452   -580   -243       C  
ATOM   1282  O   PRO A 162       9.505  19.258  24.396  1.00 45.49           O  
ANISOU 1282  O   PRO A 162     8355   4848   4081    423   -565   -203       O  
ATOM   1283  CB  PRO A 162       8.639  20.812  27.009  1.00 50.21           C  
ANISOU 1283  CB  PRO A 162     9608   5201   4268    508   -494   -324       C  
ATOM   1284  CG  PRO A 162       8.814  21.903  27.963  1.00 58.11           C  
ANISOU 1284  CG  PRO A 162    10882   6060   5139    530   -566   -389       C  
ATOM   1285  CD  PRO A 162       9.337  23.033  27.159  1.00 53.21           C  
ANISOU 1285  CD  PRO A 162    10118   5420   4679    521   -657   -401       C  
ATOM   1286  N   THR A 163       9.098  21.379  23.766  1.00 43.40           N  
ANISOU 1286  N   THR A 163     8054   4549   3886    491   -502   -246       N  
ATOM   1287  CA  THR A 163       8.714  21.096  22.371  1.00 41.16           C  
ANISOU 1287  CA  THR A 163     7477   4408   3753    507   -403   -204       C  
ATOM   1288  C   THR A 163       9.909  21.162  21.415  1.00 45.88           C  
ANISOU 1288  C   THR A 163     7897   5006   4528    447   -557   -166       C  
ATOM   1289  O   THR A 163       9.746  20.848  20.210  1.00 45.36           O  
ANISOU 1289  O   THR A 163     7601   5053   4583    455   -492   -127       O  
ATOM   1290  CB  THR A 163       7.675  22.103  21.920  1.00 46.17           C  
ANISOU 1290  CB  THR A 163     8075   5077   4391    600   -242   -226       C  
ATOM   1291  OG1 THR A 163       8.205  23.414  22.162  1.00 45.17           O  
ANISOU 1291  OG1 THR A 163     8078   4821   4263    608   -332   -251       O  
ATOM   1292  CG2 THR A 163       6.314  21.915  22.618  1.00 48.74           C  
ANISOU 1292  CG2 THR A 163     8499   5436   4583    665    -39   -266       C  
ATOM   1293  N   HIS A 164      11.105  21.579  21.914  1.00 44.06           N  
ANISOU 1293  N   HIS A 164     7768   4651   4321    388   -756   -183       N  
ATOM   1294  CA  HIS A 164      12.274  21.672  21.041  1.00 44.22           C  
ANISOU 1294  CA  HIS A 164     7609   4661   4530    323   -886   -155       C  
ATOM   1295  C   HIS A 164      12.587  20.283  20.427  1.00 44.98           C  
ANISOU 1295  C   HIS A 164     7515   4862   4713    287   -897   -105       C  
ATOM   1296  O   HIS A 164      12.764  19.322  21.169  1.00 44.33           O  
ANISOU 1296  O   HIS A 164     7514   4772   4558    267   -961   -104       O  
ATOM   1297  CB  HIS A 164      13.496  22.247  21.778  1.00 46.98           C  
ANISOU 1297  CB  HIS A 164     8084   4862   4905    257  -1107   -199       C  
ATOM   1298  CG  HIS A 164      14.644  22.566  20.863  1.00 50.61           C  
ANISOU 1298  CG  HIS A 164     8353   5295   5582    187  -1207   -183       C  
ATOM   1299  ND1 HIS A 164      15.189  23.844  20.804  1.00 53.33           N  
ANISOU 1299  ND1 HIS A 164     8738   5522   6001    153  -1265   -222       N  
ATOM   1300  CD2 HIS A 164      15.315  21.765  20.000  1.00 50.98           C  
ANISOU 1300  CD2 HIS A 164     8175   5410   5785    142  -1239   -138       C  
ATOM   1301  CE1 HIS A 164      16.151  23.775  19.899  1.00 52.44           C  
ANISOU 1301  CE1 HIS A 164     8420   5411   6092     86  -1318   -196       C  
ATOM   1302  NE2 HIS A 164      16.262  22.541  19.389  1.00 51.64           N  
ANISOU 1302  NE2 HIS A 164     8155   5422   6044     81  -1305   -145       N  
ATOM   1303  N   PRO A 165      12.679  20.163  19.077  1.00 40.07           N  
ANISOU 1303  N   PRO A 165     6658   4329   4239    282   -835    -62       N  
ATOM   1304  CA  PRO A 165      12.968  18.839  18.473  1.00 37.73           C  
ANISOU 1304  CA  PRO A 165     6189   4125   4023    249   -837    -21       C  
ATOM   1305  C   PRO A 165      14.213  18.121  18.963  1.00 42.06           C  
ANISOU 1305  C   PRO A 165     6742   4609   4631    181  -1028    -18       C  
ATOM   1306  O   PRO A 165      14.228  16.893  19.013  1.00 40.90           O  
ANISOU 1306  O   PRO A 165     6552   4512   4474    171  -1027      6       O  
ATOM   1307  CB  PRO A 165      13.083  19.124  16.965  1.00 38.75           C  
ANISOU 1307  CB  PRO A 165     6100   4323   4299    252   -767     16       C  
ATOM   1308  CG  PRO A 165      12.515  20.435  16.748  1.00 44.34           C  
ANISOU 1308  CG  PRO A 165     6868   5004   4977    309   -688      3       C  
ATOM   1309  CD  PRO A 165      12.525  21.214  18.043  1.00 40.99           C  
ANISOU 1309  CD  PRO A 165     6678   4454   4443    313   -757    -48       C  
ATOM   1310  N   ILE A 166      15.281  18.865  19.315  1.00 41.38           N  
ANISOU 1310  N   ILE A 166     6700   4406   4617    136  -1196    -46       N  
ATOM   1311  CA  ILE A 166      16.497  18.206  19.800  1.00 42.73           C  
ANISOU 1311  CA  ILE A 166     6858   4517   4859     82  -1403    -54       C  
ATOM   1312  C   ILE A 166      16.246  17.655  21.188  1.00 45.93           C  
ANISOU 1312  C   ILE A 166     7503   4876   5071    110  -1481    -75       C  
ATOM   1313  O   ILE A 166      16.646  16.535  21.469  1.00 46.59           O  
ANISOU 1313  O   ILE A 166     7580   4969   5152    106  -1561    -53       O  
ATOM   1314  CB  ILE A 166      17.751  19.096  19.704  1.00 47.98           C  
ANISOU 1314  CB  ILE A 166     7465   5077   5688     17  -1565    -91       C  
ATOM   1315  CG1 ILE A 166      18.029  19.394  18.238  1.00 49.34           C  
ANISOU 1315  CG1 ILE A 166     7399   5296   6051    -12  -1457    -54       C  
ATOM   1316  CG2 ILE A 166      18.971  18.410  20.349  1.00 47.98           C  
ANISOU 1316  CG2 ILE A 166     7454   5016   5760    -24  -1805   -113       C  
ATOM   1317  CD1 ILE A 166      19.112  20.396  18.038  1.00 68.39           C  
ANISOU 1317  CD1 ILE A 166     9749   7598   8638    -86  -1560    -91       C  
ATOM   1318  N   ARG A 167      15.491  18.392  22.003  1.00 42.25           N  
ANISOU 1318  N   ARG A 167     7258   4360   4434    148  -1431   -113       N  
ATOM   1319  CA  ARG A 167      15.127  17.946  23.351  1.00 43.51           C  
ANISOU 1319  CA  ARG A 167     7686   4467   4379    181  -1470   -132       C  
ATOM   1320  C   ARG A 167      14.231  16.716  23.251  1.00 46.66           C  
ANISOU 1320  C   ARG A 167     8070   4962   4698    210  -1300    -85       C  
ATOM   1321  O   ARG A 167      14.439  15.736  23.957  1.00 47.39           O  
ANISOU 1321  O   ARG A 167     8278   5026   4703    214  -1370    -68       O  
ATOM   1322  CB  ARG A 167      14.430  19.070  24.146  1.00 45.79           C  
ANISOU 1322  CB  ARG A 167     8211   4682   4506    217  -1413   -186       C  
ATOM   1323  CG  ARG A 167      13.990  18.615  25.515  1.00 45.68           C  
ANISOU 1323  CG  ARG A 167     8497   4609   4250    254  -1422   -205       C  
ATOM   1324  CD  ARG A 167      13.608  19.775  26.415  1.00 50.34           C  
ANISOU 1324  CD  ARG A 167     9344   5097   4687    283  -1416   -272       C  
ATOM   1325  NE  ARG A 167      12.907  19.303  27.619  1.00 50.43           N  
ANISOU 1325  NE  ARG A 167     9650   5064   4445    329  -1346   -282       N  
ATOM   1326  CZ  ARG A 167      12.484  20.089  28.603  1.00 60.21           C  
ANISOU 1326  CZ  ARG A 167    11169   6207   5501    364  -1321   -340       C  
ATOM   1327  NH1 ARG A 167      12.692  21.397  28.551  1.00 52.37           N  
ANISOU 1327  NH1 ARG A 167    10198   5148   4552    357  -1373   -397       N  
ATOM   1328  NH2 ARG A 167      11.844  19.574  29.642  1.00 51.76           N  
ANISOU 1328  NH2 ARG A 167    10370   5096   4200    405  -1231   -343       N  
ATOM   1329  N   LEU A 168      13.263  16.742  22.345  1.00 42.05           N  
ANISOU 1329  N   LEU A 168     7339   4486   4151    230  -1084    -65       N  
ATOM   1330  CA  LEU A 168      12.373  15.591  22.141  1.00 40.01           C  
ANISOU 1330  CA  LEU A 168     7032   4325   3846    244   -910    -34       C  
ATOM   1331  C   LEU A 168      13.106  14.367  21.604  1.00 41.01           C  
ANISOU 1331  C   LEU A 168     7003   4490   4089    206   -981     11       C  
ATOM   1332  O   LEU A 168      12.855  13.267  22.079  1.00 40.50           O  
ANISOU 1332  O   LEU A 168     7022   4426   3941    206   -941     31       O  
ATOM   1333  CB  LEU A 168      11.236  15.982  21.188  1.00 39.51           C  
ANISOU 1333  CB  LEU A 168     6813   4377   3823    277   -694    -38       C  
ATOM   1334  CG  LEU A 168      10.141  16.869  21.799  1.00 44.19           C  
ANISOU 1334  CG  LEU A 168     7563   4949   4278    334   -558    -82       C  
ATOM   1335  CD1 LEU A 168       9.300  17.458  20.697  1.00 42.11           C  
ANISOU 1335  CD1 LEU A 168     7111   4792   4095    380   -407    -86       C  
ATOM   1336  CD2 LEU A 168       9.283  16.074  22.815  1.00 45.20           C  
ANISOU 1336  CD2 LEU A 168     7876   5066   4234    347   -429    -94       C  
ATOM   1337  N   GLY A 169      14.002  14.566  20.634  1.00 38.86           N  
ANISOU 1337  N   GLY A 169     6518   4238   4008    174  -1071     25       N  
ATOM   1338  CA  GLY A 169      14.774  13.475  20.031  1.00 37.86           C  
ANISOU 1338  CA  GLY A 169     6226   4145   4016    142  -1134     64       C  
ATOM   1339  C   GLY A 169      15.711  12.830  21.021  1.00 44.70           C  
ANISOU 1339  C   GLY A 169     7227   4913   4845    138  -1336     68       C  
ATOM   1340  O   GLY A 169      15.882  11.617  21.009  1.00 44.47           O  
ANISOU 1340  O   GLY A 169     7172   4898   4825    138  -1339    102       O  
ATOM   1341  N   LEU A 170      16.283  13.638  21.912  1.00 43.19           N  
ANISOU 1341  N   LEU A 170     7194   4617   4601    141  -1509     30       N  
ATOM   1342  CA  LEU A 170      17.109  13.123  22.985  1.00 44.92           C  
ANISOU 1342  CA  LEU A 170     7578   4737   4753    155  -1729     24       C  
ATOM   1343  C   LEU A 170      16.246  12.268  23.923  1.00 48.61           C  
ANISOU 1343  C   LEU A 170     8294   5185   4990    198  -1632     47       C  
ATOM   1344  O   LEU A 170      16.669  11.174  24.297  1.00 49.47           O  
ANISOU 1344  O   LEU A 170     8462   5263   5072    216  -1715     81       O  
ATOM   1345  CB  LEU A 170      17.762  14.274  23.744  1.00 45.68           C  
ANISOU 1345  CB  LEU A 170     7804   4728   4826    148  -1928    -38       C  
ATOM   1346  CG  LEU A 170      18.436  13.941  25.082  1.00 51.15           C  
ANISOU 1346  CG  LEU A 170     8738   5309   5388    180  -2173    -61       C  
ATOM   1347  CD1 LEU A 170      19.586  12.918  24.944  1.00 50.85           C  
ANISOU 1347  CD1 LEU A 170     8570   5261   5491    185  -2365    -35       C  
ATOM   1348  CD2 LEU A 170      18.862  15.226  25.698  1.00 55.61           C  
ANISOU 1348  CD2 LEU A 170     9420   5782   5927    163  -2332   -138       C  
ATOM   1349  N   ALA A 171      15.063  12.758  24.321  1.00 44.42           N  
ANISOU 1349  N   ALA A 171     7916   4664   4298    217  -1451     28       N  
ATOM   1350  CA  ALA A 171      14.207  11.954  25.195  1.00 44.14           C  
ANISOU 1350  CA  ALA A 171     8117   4603   4053    247  -1322     48       C  
ATOM   1351  C   ALA A 171      13.846  10.629  24.521  1.00 44.83           C  
ANISOU 1351  C   ALA A 171     8061   4768   4205    231  -1175     99       C  
ATOM   1352  O   ALA A 171      13.818   9.595  25.174  1.00 44.84           O  
ANISOU 1352  O   ALA A 171     8224   4716   4095    247  -1170    132       O  
ATOM   1353  CB  ALA A 171      12.945  12.739  25.538  1.00 45.14           C  
ANISOU 1353  CB  ALA A 171     8370   4740   4039    266  -1114     12       C  
ATOM   1354  N   LEU A 172      13.599  10.658  23.189  1.00 40.50           N  
ANISOU 1354  N   LEU A 172     7217   4338   3834    200  -1058    103       N  
ATOM   1355  CA  LEU A 172      13.236   9.458  22.481  1.00 38.60           C  
ANISOU 1355  CA  LEU A 172     6831   4173   3661    177   -919    137       C  
ATOM   1356  C   LEU A 172      14.369   8.446  22.531  1.00 42.56           C  
ANISOU 1356  C   LEU A 172     7313   4622   4235    177  -1090    178       C  
ATOM   1357  O   LEU A 172      14.146   7.292  22.881  1.00 43.91           O  
ANISOU 1357  O   LEU A 172     7584   4766   4336    182  -1026    211       O  
ATOM   1358  CB  LEU A 172      12.865   9.788  21.038  1.00 36.56           C  
ANISOU 1358  CB  LEU A 172     6276   4046   3569    153   -799    126       C  
ATOM   1359  CG  LEU A 172      12.481   8.543  20.196  1.00 39.14           C  
ANISOU 1359  CG  LEU A 172     6438   4459   3976    123   -658    147       C  
ATOM   1360  CD1 LEU A 172      11.093   8.026  20.536  1.00 39.00           C  
ANISOU 1360  CD1 LEU A 172     6506   4475   3836    116   -424    129       C  
ATOM   1361  CD2 LEU A 172      12.626   8.837  18.733  1.00 36.58           C  
ANISOU 1361  CD2 LEU A 172     5827   4241   3828    106   -628    142       C  
ATOM   1362  N   ASN A 173      15.580   8.868  22.171  1.00 39.42           N  
ANISOU 1362  N   ASN A 173     6785   4205   3989    174  -1298    174       N  
ATOM   1363  CA  ASN A 173      16.698   7.928  22.113  1.00 40.16           C  
ANISOU 1363  CA  ASN A 173     6817   4256   4185    183  -1463    208       C  
ATOM   1364  C   ASN A 173      17.149   7.453  23.493  1.00 45.32           C  
ANISOU 1364  C   ASN A 173     7760   4784   4677    236  -1637    223       C  
ATOM   1365  O   ASN A 173      17.535   6.292  23.663  1.00 43.50           O  
ANISOU 1365  O   ASN A 173     7568   4514   4447    264  -1684    266       O  
ATOM   1366  CB  ASN A 173      17.849   8.511  21.301  1.00 39.79           C  
ANISOU 1366  CB  ASN A 173     6525   4224   4369    160  -1616    191       C  
ATOM   1367  CG  ASN A 173      17.586   8.522  19.819  1.00 45.45           C  
ANISOU 1367  CG  ASN A 173     6963   5057   5251    120  -1449    197       C  
ATOM   1368  OD1 ASN A 173      16.449   8.355  19.367  1.00 38.65           O  
ANISOU 1368  OD1 ASN A 173     6079   4277   4329    109  -1232    199       O  
ATOM   1369  ND2 ASN A 173      18.632   8.709  19.029  1.00 37.79           N  
ANISOU 1369  ND2 ASN A 173     5775   4092   4490     97  -1547    194       N  
ATOM   1370  N   PHE A 174      17.081   8.338  24.480  1.00 43.56           N  
ANISOU 1370  N   PHE A 174     7756   4491   4304    258  -1730    188       N  
ATOM   1371  CA  PHE A 174      17.474   7.971  25.828  1.00 44.22           C  
ANISOU 1371  CA  PHE A 174     8149   4451   4202    318  -1905    198       C  
ATOM   1372  C   PHE A 174      16.453   6.972  26.382  1.00 49.41           C  
ANISOU 1372  C   PHE A 174     9031   5082   4659    337  -1694    244       C  
ATOM   1373  O   PHE A 174      16.841   6.000  27.021  1.00 51.17           O  
ANISOU 1373  O   PHE A 174     9426   5222   4792    387  -1786    289       O  
ATOM   1374  CB  PHE A 174      17.544   9.229  26.686  1.00 46.59           C  
ANISOU 1374  CB  PHE A 174     8636   4686   4380    330  -2031    138       C  
ATOM   1375  CG  PHE A 174      18.335   9.163  27.983  1.00 49.95           C  
ANISOU 1375  CG  PHE A 174     9342   4982   4653    394  -2314    125       C  
ATOM   1376  CD1 PHE A 174      19.021   8.001  28.355  1.00 53.93           C  
ANISOU 1376  CD1 PHE A 174     9921   5429   5140    453  -2466    174       C  
ATOM   1377  CD2 PHE A 174      18.339  10.238  28.856  1.00 53.29           C  
ANISOU 1377  CD2 PHE A 174     9977   5336   4935    406  -2426     63       C  
ATOM   1378  CE1 PHE A 174      19.754   7.961  29.554  1.00 58.04           C  
ANISOU 1378  CE1 PHE A 174    10712   5832   5509    528  -2752    159       C  
ATOM   1379  CE2 PHE A 174      19.058  10.194  30.053  1.00 58.69           C  
ANISOU 1379  CE2 PHE A 174    10934   5903   5464    470  -2706     42       C  
ATOM   1380  CZ  PHE A 174      19.757   9.060  30.396  1.00 57.86           C  
ANISOU 1380  CZ  PHE A 174    10894   5748   5343    534  -2874     90       C  
ATOM   1381  N   SER A 175      15.153   7.159  26.076  1.00 45.23           N  
ANISOU 1381  N   SER A 175     8485   4623   4078    299  -1404    233       N  
ATOM   1382  CA  SER A 175      14.111   6.215  26.525  1.00 44.68           C  
ANISOU 1382  CA  SER A 175     8598   4530   3849    297  -1166    266       C  
ATOM   1383  C   SER A 175      14.370   4.824  25.899  1.00 48.76           C  
ANISOU 1383  C   SER A 175     8984   5064   4480    284  -1123    319       C  
ATOM   1384  O   SER A 175      14.251   3.807  26.585  1.00 49.96           O  
ANISOU 1384  O   SER A 175     9359   5127   4499    310  -1080    366       O  
ATOM   1385  CB  SER A 175      12.715   6.715  26.167  1.00 45.47           C  
ANISOU 1385  CB  SER A 175     8634   4718   3926    254   -871    229       C  
ATOM   1386  OG  SER A 175      12.475   6.637  24.771  1.00 52.33           O  
ANISOU 1386  OG  SER A 175     9155   5721   5007    206   -764    219       O  
ATOM   1387  N   VAL A 176      14.753   4.784  24.605  1.00 43.30           N  
ANISOU 1387  N   VAL A 176     7950   4476   4028    247  -1131    312       N  
ATOM   1388  CA  VAL A 176      15.095   3.535  23.918  1.00 41.97           C  
ANISOU 1388  CA  VAL A 176     7638   4322   3986    236  -1102    353       C  
ATOM   1389  C   VAL A 176      16.330   2.894  24.591  1.00 47.94           C  
ANISOU 1389  C   VAL A 176     8529   4960   4727    308  -1365    397       C  
ATOM   1390  O   VAL A 176      16.364   1.676  24.809  1.00 45.92           O  
ANISOU 1390  O   VAL A 176     8378   4640   4429    331  -1324    448       O  
ATOM   1391  CB  VAL A 176      15.266   3.753  22.389  1.00 42.96           C  
ANISOU 1391  CB  VAL A 176     7386   4579   4357    187  -1058    330       C  
ATOM   1392  CG1 VAL A 176      15.925   2.529  21.744  1.00 43.02           C  
ANISOU 1392  CG1 VAL A 176     7258   4582   4507    188  -1084    368       C  
ATOM   1393  CG2 VAL A 176      13.917   4.050  21.723  1.00 40.61           C  
ANISOU 1393  CG2 VAL A 176     6975   4397   4059    131   -787    292       C  
ATOM   1394  N   PHE A 177      17.313   3.726  24.979  1.00 46.74           N  
ANISOU 1394  N   PHE A 177     8388   4769   4601    348  -1637    374       N  
ATOM   1395  CA  PHE A 177      18.489   3.243  25.697  1.00 47.79           C  
ANISOU 1395  CA  PHE A 177     8647   4793   4717    430  -1923    401       C  
ATOM   1396  C   PHE A 177      18.030   2.521  26.982  1.00 54.97           C  
ANISOU 1396  C   PHE A 177     9962   5578   5345    490  -1892    448       C  
ATOM   1397  O   PHE A 177      18.502   1.424  27.271  1.00 56.83           O  
ANISOU 1397  O   PHE A 177    10301   5735   5558    551  -1969    504       O  
ATOM   1398  CB  PHE A 177      19.402   4.428  26.025  1.00 49.58           C  
ANISOU 1398  CB  PHE A 177     8842   5000   4996    448  -2201    345       C  
ATOM   1399  CG  PHE A 177      20.471   4.078  27.016  1.00 52.40           C  
ANISOU 1399  CG  PHE A 177     9383   5239   5287    544  -2519    357       C  
ATOM   1400  CD1 PHE A 177      21.620   3.409  26.612  1.00 54.60           C  
ANISOU 1400  CD1 PHE A 177     9477   5505   5763    587  -2708    373       C  
ATOM   1401  CD2 PHE A 177      20.303   4.355  28.366  1.00 56.37           C  
ANISOU 1401  CD2 PHE A 177    10258   5640   5521    601  -2628    351       C  
ATOM   1402  CE1 PHE A 177      22.607   3.066  27.535  1.00 57.75           C  
ANISOU 1402  CE1 PHE A 177    10039   5799   6106    692  -3024    380       C  
ATOM   1403  CE2 PHE A 177      21.280   3.981  29.300  1.00 60.84           C  
ANISOU 1403  CE2 PHE A 177    11014   6097   6007    706  -2945    361       C  
ATOM   1404  CZ  PHE A 177      22.442   3.373  28.874  1.00 58.36           C  
ANISOU 1404  CZ  PHE A 177    10490   5779   5906    753  -3154    372       C  
ATOM   1405  N   TYR A 178      17.119   3.124  27.748  1.00 53.19           N  
ANISOU 1405  N   TYR A 178     9978   5328   4905    479  -1770    428       N  
ATOM   1406  CA  TYR A 178      16.643   2.485  28.977  1.00 54.97           C  
ANISOU 1406  CA  TYR A 178    10615   5426   4847    532  -1709    474       C  
ATOM   1407  C   TYR A 178      15.937   1.167  28.693  1.00 59.31           C  
ANISOU 1407  C   TYR A 178    11191   5961   5383    504  -1443    532       C  
ATOM   1408  O   TYR A 178      16.177   0.182  29.387  1.00 60.51           O  
ANISOU 1408  O   TYR A 178    11596   5991   5403    570  -1485    596       O  
ATOM   1409  CB  TYR A 178      15.728   3.412  29.777  1.00 56.22           C  
ANISOU 1409  CB  TYR A 178    11012   5562   4789    518  -1586    434       C  
ATOM   1410  CG  TYR A 178      16.489   4.367  30.662  1.00 59.80           C  
ANISOU 1410  CG  TYR A 178    11643   5946   5133    579  -1886    393       C  
ATOM   1411  CD1 TYR A 178      17.251   3.902  31.729  1.00 64.74           C  
ANISOU 1411  CD1 TYR A 178    12572   6438   5588    681  -2137    427       C  
ATOM   1412  CD2 TYR A 178      16.404   5.740  30.474  1.00 59.99           C  
ANISOU 1412  CD2 TYR A 178    11554   6030   5210    540  -1919    318       C  
ATOM   1413  CE1 TYR A 178      17.948   4.782  32.560  1.00 68.26           C  
ANISOU 1413  CE1 TYR A 178    13185   6820   5929    736  -2434    374       C  
ATOM   1414  CE2 TYR A 178      17.076   6.631  31.316  1.00 62.41           C  
ANISOU 1414  CE2 TYR A 178    12035   6264   5415    587  -2192    267       C  
ATOM   1415  CZ  TYR A 178      17.856   6.146  32.350  1.00 72.57           C  
ANISOU 1415  CZ  TYR A 178    13606   7427   6541    681  -2456    290       C  
ATOM   1416  OH  TYR A 178      18.516   7.022  33.179  1.00 77.03           O  
ANISOU 1416  OH  TYR A 178    14342   7922   7003    725  -2743    227       O  
ATOM   1417  N   TYR A 179      15.057   1.161  27.687  1.00 55.19           N  
ANISOU 1417  N   TYR A 179    10418   5558   4993    409  -1173    506       N  
ATOM   1418  CA  TYR A 179      14.293  -0.026  27.347  1.00 55.42           C  
ANISOU 1418  CA  TYR A 179    10445   5582   5030    360   -901    540       C  
ATOM   1419  C   TYR A 179      15.143  -1.167  26.821  1.00 61.37           C  
ANISOU 1419  C   TYR A 179    11085   6306   5926    390  -1001    589       C  
ATOM   1420  O   TYR A 179      14.976  -2.285  27.289  1.00 63.21           O  
ANISOU 1420  O   TYR A 179    11532   6430   6056    412   -911    647       O  
ATOM   1421  CB  TYR A 179      13.184   0.299  26.321  1.00 54.68           C  
ANISOU 1421  CB  TYR A 179    10076   5637   5063    254   -623    482       C  
ATOM   1422  CG  TYR A 179      12.186  -0.828  26.154  1.00 55.87           C  
ANISOU 1422  CG  TYR A 179    10260   5774   5195    188   -315    496       C  
ATOM   1423  CD1 TYR A 179      12.388  -1.832  25.215  1.00 56.11           C  
ANISOU 1423  CD1 TYR A 179    10085   5838   5396    153   -263    510       C  
ATOM   1424  CD2 TYR A 179      11.048  -0.901  26.950  1.00 58.34           C  
ANISOU 1424  CD2 TYR A 179    10813   6030   5322    157    -65    488       C  
ATOM   1425  CE1 TYR A 179      11.479  -2.886  25.072  1.00 57.57           C  
ANISOU 1425  CE1 TYR A 179    10304   5999   5572     80     19    512       C  
ATOM   1426  CE2 TYR A 179      10.126  -1.945  26.808  1.00 60.13           C  
ANISOU 1426  CE2 TYR A 179    11062   6235   5551     81    231    491       C  
ATOM   1427  CZ  TYR A 179      10.356  -2.948  25.882  1.00 65.32           C  
ANISOU 1427  CZ  TYR A 179    11514   6922   6381     40    266    502       C  
ATOM   1428  OH  TYR A 179       9.439  -3.967  25.743  1.00 67.42           O  
ANISOU 1428  OH  TYR A 179    11805   7158   6655    -46    561    493       O  
ATOM   1429  N   GLU A 180      15.993  -0.914  25.819  1.00 56.81           N  
ANISOU 1429  N   GLU A 180    10177   5819   5590    386  -1156    567       N  
ATOM   1430  CA  GLU A 180      16.733  -1.959  25.126  1.00 55.92           C  
ANISOU 1430  CA  GLU A 180     9904   5695   5648    407  -1214    602       C  
ATOM   1431  C   GLU A 180      18.075  -2.285  25.736  1.00 60.98           C  
ANISOU 1431  C   GLU A 180    10655   6227   6288    526  -1537    645       C  
ATOM   1432  O   GLU A 180      18.486  -3.441  25.728  1.00 62.48           O  
ANISOU 1432  O   GLU A 180    10896   6338   6504    576  -1556    699       O  
ATOM   1433  CB  GLU A 180      16.921  -1.541  23.664  1.00 54.96           C  
ANISOU 1433  CB  GLU A 180     9366   5725   5790    341  -1185    552       C  
ATOM   1434  CG  GLU A 180      17.478  -2.621  22.770  1.00 67.75           C  
ANISOU 1434  CG  GLU A 180    10796   7351   7596    343  -1173    576       C  
ATOM   1435  CD  GLU A 180      17.546  -2.241  21.307  1.00 75.48           C  
ANISOU 1435  CD  GLU A 180    11398   8476   8806    275  -1106    527       C  
ATOM   1436  OE1 GLU A 180      17.238  -1.073  20.957  1.00 54.81           O  
ANISOU 1436  OE1 GLU A 180     8655   5955   6214    234  -1091    479       O  
ATOM   1437  OE2 GLU A 180      17.918  -3.131  20.508  1.00 64.70           O  
ANISOU 1437  OE2 GLU A 180     9878   7119   7587    270  -1065    539       O  
ATOM   1438  N   ILE A 181      18.788  -1.272  26.207  1.00 56.64           N  
ANISOU 1438  N   ILE A 181    10121   5674   5726    573  -1797    614       N  
ATOM   1439  CA  ILE A 181      20.133  -1.498  26.733  1.00 57.97           C  
ANISOU 1439  CA  ILE A 181    10348   5753   5925    689  -2141    636       C  
ATOM   1440  C   ILE A 181      20.132  -1.784  28.222  1.00 64.77           C  
ANISOU 1440  C   ILE A 181    11655   6463   6493    790  -2261    681       C  
ATOM   1441  O   ILE A 181      20.780  -2.736  28.636  1.00 65.76           O  
ANISOU 1441  O   ILE A 181    11918   6482   6585    893  -2402    740       O  
ATOM   1442  CB  ILE A 181      21.093  -0.337  26.359  1.00 59.75           C  
ANISOU 1442  CB  ILE A 181    10313   6049   6339    684  -2390    567       C  
ATOM   1443  CG1 ILE A 181      20.995   0.019  24.862  1.00 56.05           C  
ANISOU 1443  CG1 ILE A 181     9437   5725   6135    582  -2234    527       C  
ATOM   1444  CG2 ILE A 181      22.539  -0.643  26.797  1.00 61.50           C  
ANISOU 1444  CG2 ILE A 181    10533   6190   6644    803  -2754    575       C  
ATOM   1445  CD1 ILE A 181      21.345  -1.072  23.877  1.00 55.19           C  
ANISOU 1445  CD1 ILE A 181     9110   5639   6221    581  -2153    558       C  
ATOM   1446  N   LEU A 182      19.444  -0.957  29.033  1.00 62.65           N  
ANISOU 1446  N   LEU A 182    11624   6176   6005    771  -2213    655       N  
ATOM   1447  CA ALEU A 182      19.408  -1.179  30.489  1.00 64.07           C  
ANISOU 1447  CA ALEU A 182    12268   6204   5872    869  -2316    697       C  
ATOM   1448  C   LEU A 182      18.311  -2.137  30.933  1.00 68.19           C  
ANISOU 1448  C   LEU A 182    13086   6639   6185    853  -1998    764       C  
ATOM   1449  O   LEU A 182      18.258  -2.503  32.103  1.00 72.95           O  
ANISOU 1449  O   LEU A 182    14104   7098   6516    939  -2047    815       O  
ATOM   1450  CB  LEU A 182      19.334   0.139  31.273  1.00 64.18           C  
ANISOU 1450  CB  LEU A 182    12438   6214   5732    873  -2444    633       C  
ATOM   1451  CG  LEU A 182      20.615   0.969  31.341  1.00 69.87           C  
ANISOU 1451  CG  LEU A 182    13015   6952   6581    923  -2841    570       C  
ATOM   1452  CD1 LEU A 182      20.443   2.129  32.293  1.00 72.01           C  
ANISOU 1452  CD1 LEU A 182    13529   7187   6647    932  -2951    510       C  
ATOM   1453  CD2 LEU A 182      21.787   0.157  31.826  1.00 74.80           C  
ANISOU 1453  CD2 LEU A 182    13736   7478   7209   1062  -3162    612       C  
ATOM   1454  N   ASN A 183      17.433  -2.539  30.007  1.00 61.36           N  
ANISOU 1454  N   ASN A 183    12015   5855   5443    741  -1670    761       N  
ATOM   1455  CA  ASN A 183      16.319  -3.438  30.291  1.00 61.54           C  
ANISOU 1455  CA  ASN A 183    12263   5805   5315    695  -1329    809       C  
ATOM   1456  C   ASN A 183      15.456  -2.906  31.448  1.00 65.70           C  
ANISOU 1456  C   ASN A 183    13165   6257   5543    694  -1200    804       C  
ATOM   1457  O   ASN A 183      15.088  -3.651  32.351  1.00 66.70           O  
ANISOU 1457  O   ASN A 183    13673   6233   5436    736  -1087    869       O  
ATOM   1458  CB  ASN A 183      16.829  -4.874  30.551  1.00 65.21           C  
ANISOU 1458  CB  ASN A 183    12906   6129   5743    780  -1373    900       C  
ATOM   1459  CG  ASN A 183      15.736  -5.898  30.574  1.00 95.24           C  
ANISOU 1459  CG  ASN A 183    16862   9862   9462    707   -995    942       C  
ATOM   1460  OD1 ASN A 183      14.643  -5.672  30.037  1.00 89.20           O  
ANISOU 1460  OD1 ASN A 183    15943   9192   8758    574   -693    890       O  
ATOM   1461  ND2 ASN A 183      15.981  -7.022  31.255  1.00 92.50           N  
ANISOU 1461  ND2 ASN A 183    16840   9339   8968    795  -1003   1033       N  
ATOM   1462  N   SER A 184      15.181  -1.598  31.432  1.00 61.18           N  
ANISOU 1462  N   SER A 184    12497   5778   4973    653  -1220    728       N  
ATOM   1463  CA  SER A 184      14.401  -0.929  32.471  1.00 60.82           C  
ANISOU 1463  CA  SER A 184    12777   5671   4661    654  -1105    709       C  
ATOM   1464  C   SER A 184      13.208  -0.288  31.785  1.00 61.30           C  
ANISOU 1464  C   SER A 184    12605   5865   4821    529   -793    640       C  
ATOM   1465  O   SER A 184      13.212   0.920  31.500  1.00 61.11           O  
ANISOU 1465  O   SER A 184    12408   5941   4871    507   -868    570       O  
ATOM   1466  CB  SER A 184      15.242   0.107  33.210  1.00 63.66           C  
ANISOU 1466  CB  SER A 184    13275   5998   4913    741  -1453    674       C  
ATOM   1467  OG  SER A 184      14.518   0.626  34.313  1.00 74.03           O  
ANISOU 1467  OG  SER A 184    14964   7228   5936    755  -1335    661       O  
ATOM   1468  N   PRO A 185      12.168  -1.105  31.502  1.00 55.50           N  
ANISOU 1468  N   PRO A 185    11859   5131   4098    447   -440    655       N  
ATOM   1469  CA  PRO A 185      11.005  -0.563  30.784  1.00 54.18           C  
ANISOU 1469  CA  PRO A 185    11436   5101   4048    335   -152    581       C  
ATOM   1470  C   PRO A 185      10.219   0.542  31.479  1.00 62.87           C  
ANISOU 1470  C   PRO A 185    12695   6203   4988    329    -37    527       C  
ATOM   1471  O   PRO A 185       9.696   1.426  30.781  1.00 61.68           O  
ANISOU 1471  O   PRO A 185    12267   6193   4977    275     44    454       O  
ATOM   1472  CB  PRO A 185      10.161  -1.793  30.456  1.00 54.95           C  
ANISOU 1472  CB  PRO A 185    11515   5174   4188    253    173    604       C  
ATOM   1473  CG  PRO A 185      10.610  -2.833  31.363  1.00 60.15           C  
ANISOU 1473  CG  PRO A 185    12552   5643   4658    323    128    697       C  
ATOM   1474  CD  PRO A 185      12.027  -2.558  31.739  1.00 56.85           C  
ANISOU 1474  CD  PRO A 185    12219   5178   4202    451   -293    733       C  
ATOM   1475  N   GLU A 186      10.140   0.517  32.836  1.00 62.13           N  
ANISOU 1475  N   GLU A 186    13055   5951   4600    392    -31    561       N  
ATOM   1476  CA  GLU A 186       9.440   1.555  33.589  1.00 62.08           C  
ANISOU 1476  CA  GLU A 186    13241   5927   4420    396     79    508       C  
ATOM   1477  C   GLU A 186      10.167   2.900  33.490  1.00 63.28           C  
ANISOU 1477  C   GLU A 186    13276   6147   4620    442   -223    452       C  
ATOM   1478  O   GLU A 186       9.493   3.909  33.305  1.00 62.15           O  
ANISOU 1478  O   GLU A 186    13019   6085   4511    407   -102    381       O  
ATOM   1479  CB  GLU A 186       9.271   1.150  35.046  1.00 65.94           C  
ANISOU 1479  CB  GLU A 186    14268   6219   4568    459    149    561       C  
ATOM   1480  N   LYS A 187      11.515   2.931  33.583  1.00 58.08           N  
ANISOU 1480  N   LYS A 187    12630   5456   3982    517   -606    476       N  
ATOM   1481  CA  LYS A 187      12.227   4.193  33.409  1.00 58.03           C  
ANISOU 1481  CA  LYS A 187    12481   5511   4057    541   -882    413       C  
ATOM   1482  C   LYS A 187      12.114   4.624  31.938  1.00 61.55           C  
ANISOU 1482  C   LYS A 187    12429   6136   4822    462   -829    369       C  
ATOM   1483  O   LYS A 187      11.967   5.823  31.673  1.00 63.73           O  
ANISOU 1483  O   LYS A 187    12571   6483   5160    444   -852    302       O  
ATOM   1484  CB  LYS A 187      13.679   4.059  33.831  1.00 60.46           C  
ANISOU 1484  CB  LYS A 187    12892   5743   4337    632  -1297    438       C  
ATOM   1485  N   ALA A 188      12.073   3.665  30.984  1.00 54.84           N  
ANISOU 1485  N   ALA A 188    11325   5353   4159    416   -728    404       N  
ATOM   1486  CA  ALA A 188      11.887   4.014  29.562  1.00 51.41           C  
ANISOU 1486  CA  ALA A 188    10443   5086   4004    345   -657    363       C  
ATOM   1487  C   ALA A 188      10.527   4.715  29.322  1.00 54.88           C  
ANISOU 1487  C   ALA A 188    10799   5611   4441    289   -360    302       C  
ATOM   1488  O   ALA A 188      10.448   5.785  28.705  1.00 51.25           O  
ANISOU 1488  O   ALA A 188    10123   5251   4100    275   -391    248       O  
ATOM   1489  CB  ALA A 188      11.974   2.759  28.717  1.00 50.69           C  
ANISOU 1489  CB  ALA A 188    10157   5032   4071    308   -576    406       C  
ATOM   1490  N   CYS A 189       9.471   4.126  29.876  1.00 55.03           N  
ANISOU 1490  N   CYS A 189    11011   5578   4320    263    -72    311       N  
ATOM   1491  CA  CYS A 189       8.112   4.641  29.771  1.00 54.61           C  
ANISOU 1491  CA  CYS A 189    10895   5594   4262    215    232    250       C  
ATOM   1492  C   CYS A 189       7.978   5.974  30.444  1.00 57.61           C  
ANISOU 1492  C   CYS A 189    11429   5947   4514    262    180    201       C  
ATOM   1493  O   CYS A 189       7.339   6.884  29.908  1.00 56.23           O  
ANISOU 1493  O   CYS A 189    11053   5875   4435    246    281    139       O  
ATOM   1494  CB  CYS A 189       7.136   3.637  30.365  1.00 56.04           C  
ANISOU 1494  CB  CYS A 189    11282   5695   4317    174    547    270       C  
ATOM   1495  SG  CYS A 189       6.884   2.187  29.331  1.00 58.36           S  
ANISOU 1495  SG  CYS A 189    11317   6049   4810     88    704    293       S  
ATOM   1496  N   SER A 190       8.557   6.089  31.624  1.00 53.80           N  
ANISOU 1496  N   SER A 190    11315   5321   3805    326     20    227       N  
ATOM   1497  CA  SER A 190       8.489   7.320  32.404  1.00 53.66           C  
ANISOU 1497  CA  SER A 190    11501   5253   3634    373    -42    176       C  
ATOM   1498  C   SER A 190       9.147   8.473  31.634  1.00 56.10           C  
ANISOU 1498  C   SER A 190    11535   5655   4125    378   -271    129       C  
ATOM   1499  O   SER A 190       8.602   9.575  31.543  1.00 53.93           O  
ANISOU 1499  O   SER A 190    11204   5424   3863    380   -190     68       O  
ATOM   1500  CB  SER A 190       9.151   7.077  33.760  1.00 52.61           C  
ANISOU 1500  CB  SER A 190    11820   4944   3224    445   -220    215       C  
ATOM   1501  OG  SER A 190       9.493   8.269  34.433  1.00 69.05           O  
ANISOU 1501  OG  SER A 190    14080   6975   5180    494   -392    161       O  
ATOM   1502  N   LEU A 191      10.317   8.198  31.089  1.00 53.87           N  
ANISOU 1502  N   LEU A 191    11089   5395   3986    383   -545    158       N  
ATOM   1503  CA  LEU A 191      11.062   9.175  30.332  1.00 54.01           C  
ANISOU 1503  CA  LEU A 191    10852   5484   4185    378   -751    117       C  
ATOM   1504  C   LEU A 191      10.303   9.620  29.082  1.00 55.31           C  
ANISOU 1504  C   LEU A 191    10654   5803   4558    329   -550     88       C  
ATOM   1505  O   LEU A 191      10.255  10.802  28.775  1.00 56.20           O  
ANISOU 1505  O   LEU A 191    10678   5955   4721    335   -561     36       O  
ATOM   1506  CB  LEU A 191      12.422   8.598  29.971  1.00 54.92           C  
ANISOU 1506  CB  LEU A 191    10866   5581   4419    391  -1061    155       C  
ATOM   1507  CG  LEU A 191      13.425   9.486  29.261  1.00 60.50           C  
ANISOU 1507  CG  LEU A 191    11275   6351   5360    374  -1290    127       C  
ATOM   1508  CD1 LEU A 191      13.251  10.910  29.695  1.00 61.85           C  
ANISOU 1508  CD1 LEU A 191    11418   6538   5545    367  -1306     57       C  
ATOM   1509  CD2 LEU A 191      14.813   9.002  29.559  1.00 63.37           C  
ANISOU 1509  CD2 LEU A 191    11720   6631   5727    415  -1625    145       C  
ATOM   1510  N   ALA A 192       9.701   8.671  28.376  1.00 48.83           N  
ANISOU 1510  N   ALA A 192     9651   5061   3841    286   -362    115       N  
ATOM   1511  CA  ALA A 192       8.946   8.970  27.149  1.00 46.02           C  
ANISOU 1511  CA  ALA A 192     8955   4857   3674    248   -190     82       C  
ATOM   1512  C   ALA A 192       7.633   9.673  27.448  1.00 50.51           C  
ANISOU 1512  C   ALA A 192     9580   5450   4159    258     60     26       C  
ATOM   1513  O   ALA A 192       7.266  10.626  26.742  1.00 48.64           O  
ANISOU 1513  O   ALA A 192     9145   5305   4032    268     94    -17       O  
ATOM   1514  CB  ALA A 192       8.701   7.699  26.361  1.00 45.62           C  
ANISOU 1514  CB  ALA A 192     8713   4876   3745    198    -64    113       C  
ATOM   1515  N   LYS A 193       6.931   9.237  28.513  1.00 49.67           N  
ANISOU 1515  N   LYS A 193     9760   5255   3859    262    239     26       N  
ATOM   1516  CA  LYS A 193       5.653   9.838  28.909  1.00 49.60           C  
ANISOU 1516  CA  LYS A 193     9821   5256   3768    273    504    -32       C  
ATOM   1517  C   LYS A 193       5.824  11.284  29.341  1.00 52.23           C  
ANISOU 1517  C   LYS A 193    10270   5549   4027    331    395    -76       C  
ATOM   1518  O   LYS A 193       5.051  12.148  28.902  1.00 51.24           O  
ANISOU 1518  O   LYS A 193     9993   5501   3974    351    523   -130       O  
ATOM   1519  CB  LYS A 193       4.969   9.011  30.005  1.00 53.11           C  
ANISOU 1519  CB  LYS A 193    10573   5593   4015    259    730    -18       C  
ATOM   1520  CG  LYS A 193       3.623   9.557  30.410  1.00 60.94           C  
ANISOU 1520  CG  LYS A 193    11621   6592   4941    267   1033    -84       C  
ATOM   1521  CD  LYS A 193       3.120   8.901  31.683  1.00 68.83           C  
ANISOU 1521  CD  LYS A 193    12996   7447   5709    259   1243    -67       C  
ATOM   1522  CE  LYS A 193       1.614   8.890  31.743  1.00 67.21           C  
ANISOU 1522  CE  LYS A 193    12721   7283   5531    228   1630   -131       C  
ATOM   1523  NZ  LYS A 193       1.005  10.220  31.547  1.00 63.71           N  
ANISOU 1523  NZ  LYS A 193    12158   6910   5140    280   1686   -209       N  
ATOM   1524  N   THR A 194       6.831  11.538  30.185  1.00 49.80           N  
ANISOU 1524  N   THR A 194    10227   5118   3577    363    152    -57       N  
ATOM   1525  CA  THR A 194       7.108  12.897  30.661  1.00 50.26           C  
ANISOU 1525  CA  THR A 194    10421   5118   3558    409     24   -107       C  
ATOM   1526  C   THR A 194       7.421  13.811  29.495  1.00 51.00           C  
ANISOU 1526  C   THR A 194    10187   5315   3875    406    -84   -130       C  
ATOM   1527  O   THR A 194       6.863  14.901  29.420  1.00 51.69           O  
ANISOU 1527  O   THR A 194    10252   5418   3969    438      1   -182       O  
ATOM   1528  CB  THR A 194       8.226  12.869  31.681  1.00 56.26           C  
ANISOU 1528  CB  THR A 194    11493   5736   4148    436   -252    -90       C  
ATOM   1529  OG1 THR A 194       7.779  12.061  32.755  1.00 63.29           O  
ANISOU 1529  OG1 THR A 194    12716   6524   4806    450   -112    -63       O  
ATOM   1530  CG2 THR A 194       8.573  14.250  32.213  1.00 53.87           C  
ANISOU 1530  CG2 THR A 194    11345   5361   3764    473   -403   -153       C  
ATOM   1531  N   ALA A 195       8.293  13.361  28.580  1.00 46.52           N  
ANISOU 1531  N   ALA A 195     9377   4810   3489    372   -254    -91       N  
ATOM   1532  CA  ALA A 195       8.678  14.158  27.420  1.00 44.93           C  
ANISOU 1532  CA  ALA A 195     8877   4696   3499    365   -351   -104       C  
ATOM   1533  C   ALA A 195       7.455  14.495  26.579  1.00 46.94           C  
ANISOU 1533  C   ALA A 195     8910   5074   3850    377   -101   -131       C  
ATOM   1534  O   ALA A 195       7.291  15.647  26.198  1.00 45.92           O  
ANISOU 1534  O   ALA A 195     8704   4967   3777    409   -103   -165       O  
ATOM   1535  CB  ALA A 195       9.699  13.394  26.575  1.00 44.31           C  
ANISOU 1535  CB  ALA A 195     8578   4665   3593    324   -520    -54       C  
ATOM   1536  N   PHE A 196       6.585  13.503  26.319  1.00 43.15           N  
ANISOU 1536  N   PHE A 196     8337   4670   3390    354    112   -121       N  
ATOM   1537  CA  PHE A 196       5.380  13.719  25.524  1.00 42.24           C  
ANISOU 1537  CA  PHE A 196     7993   4682   3376    368    338   -158       C  
ATOM   1538  C   PHE A 196       4.439  14.683  26.231  1.00 46.71           C  
ANISOU 1538  C   PHE A 196     8713   5209   3826    427    497   -217       C  
ATOM   1539  O   PHE A 196       3.986  15.657  25.632  1.00 45.84           O  
ANISOU 1539  O   PHE A 196     8456   5161   3798    477    537   -252       O  
ATOM   1540  CB  PHE A 196       4.661  12.381  25.248  1.00 43.61           C  
ANISOU 1540  CB  PHE A 196     8055   4926   3589    318    530   -150       C  
ATOM   1541  CG  PHE A 196       3.489  12.533  24.290  1.00 43.76           C  
ANISOU 1541  CG  PHE A 196     7789   5095   3743    330    725   -200       C  
ATOM   1542  CD1 PHE A 196       2.205  12.810  24.770  1.00 46.71           C  
ANISOU 1542  CD1 PHE A 196     8208   5481   4060    359    971   -261       C  
ATOM   1543  CD2 PHE A 196       3.671  12.420  22.906  1.00 42.22           C  
ANISOU 1543  CD2 PHE A 196     7283   5028   3733    321    658   -192       C  
ATOM   1544  CE1 PHE A 196       1.125  12.969  23.890  1.00 46.88           C  
ANISOU 1544  CE1 PHE A 196     7948   5645   4218    382   1127   -318       C  
ATOM   1545  CE2 PHE A 196       2.585  12.560  22.025  1.00 44.43           C  
ANISOU 1545  CE2 PHE A 196     7307   5449   4125    344    812   -245       C  
ATOM   1546  CZ  PHE A 196       1.319  12.846  22.522  1.00 43.78           C  
ANISOU 1546  CZ  PHE A 196     7254   5382   3997    378   1034   -310       C  
ATOM   1547  N   ASP A 197       4.146  14.398  27.502  1.00 45.29           N  
ANISOU 1547  N   ASP A 197     8841   4917   3450    428    593   -225       N  
ATOM   1548  CA  ASP A 197       3.236  15.190  28.320  1.00 46.75           C  
ANISOU 1548  CA  ASP A 197     9212   5047   3504    482    774   -284       C  
ATOM   1549  C   ASP A 197       3.673  16.625  28.519  1.00 49.35           C  
ANISOU 1549  C   ASP A 197     9641   5312   3797    539    628   -314       C  
ATOM   1550  O   ASP A 197       2.830  17.519  28.481  1.00 48.87           O  
ANISOU 1550  O   ASP A 197     9552   5272   3746    600    774   -367       O  
ATOM   1551  CB  ASP A 197       2.994  14.509  29.669  1.00 48.94           C  
ANISOU 1551  CB  ASP A 197     9839   5199   3558    466    897   -278       C  
ATOM   1552  CG  ASP A 197       2.181  13.226  29.562  1.00 54.52           C  
ANISOU 1552  CG  ASP A 197    10460   5956   4298    409   1142   -267       C  
ATOM   1553  OD1 ASP A 197       1.617  12.951  28.467  1.00 53.59           O  
ANISOU 1553  OD1 ASP A 197     9999   5983   4378    387   1237   -284       O  
ATOM   1554  OD2 ASP A 197       2.094  12.504  30.561  1.00 59.62           O  
ANISOU 1554  OD2 ASP A 197    11390   6493   4771    387   1240   -246       O  
ATOM   1555  N   GLU A 198       4.980  16.840  28.706  1.00 46.94           N  
ANISOU 1555  N   GLU A 198     9440   4928   3467    522    342   -286       N  
ATOM   1556  CA  GLU A 198       5.511  18.195  28.909  1.00 49.38           C  
ANISOU 1556  CA  GLU A 198     9851   5159   3752    559    187   -322       C  
ATOM   1557  C   GLU A 198       5.456  19.009  27.623  1.00 52.67           C  
ANISOU 1557  C   GLU A 198     9960   5676   4377    581    169   -327       C  
ATOM   1558  O   GLU A 198       5.247  20.213  27.666  1.00 54.40           O  
ANISOU 1558  O   GLU A 198    10226   5854   4588    634    182   -369       O  
ATOM   1559  CB  GLU A 198       6.896  18.166  29.556  1.00 51.67           C  
ANISOU 1559  CB  GLU A 198    10339   5330   3961    528   -114   -307       C  
ATOM   1560  CG  GLU A 198       6.818  17.687  30.999  1.00 59.43           C  
ANISOU 1560  CG  GLU A 198    11709   6189   4684    538    -90   -314       C  
ATOM   1561  CD  GLU A 198       8.131  17.634  31.753  1.00 77.85           C  
ANISOU 1561  CD  GLU A 198    14266   8402   6911    524   -406   -309       C  
ATOM   1562  OE1 GLU A 198       9.200  17.698  31.107  1.00 72.42           O  
ANISOU 1562  OE1 GLU A 198    13393   7737   6385    489   -648   -292       O  
ATOM   1563  OE2 GLU A 198       8.090  17.484  32.996  1.00 83.35           O  
ANISOU 1563  OE2 GLU A 198    15327   8979   7364    549   -410   -324       O  
ATOM   1564  N   ALA A 199       5.534  18.336  26.478  1.00 46.70           N  
ANISOU 1564  N   ALA A 199     8903   5045   3795    550    165   -286       N  
ATOM   1565  CA  ALA A 199       5.414  18.975  25.170  1.00 44.17           C  
ANISOU 1565  CA  ALA A 199     8295   4828   3659    578    164   -282       C  
ATOM   1566  C   ALA A 199       3.945  19.346  24.892  1.00 49.21           C  
ANISOU 1566  C   ALA A 199     8832   5553   4315    652    418   -325       C  
ATOM   1567  O   ALA A 199       3.693  20.476  24.489  1.00 49.72           O  
ANISOU 1567  O   ALA A 199     8845   5619   4426    721    430   -348       O  
ATOM   1568  CB  ALA A 199       5.971  18.076  24.075  1.00 41.61           C  
ANISOU 1568  CB  ALA A 199     7708   4606   3496    522     82   -228       C  
ATOM   1569  N   ILE A 200       2.987  18.426  25.146  1.00 45.14           N  
ANISOU 1569  N   ILE A 200     8292   5096   3765    642    623   -341       N  
ATOM   1570  CA  ILE A 200       1.549  18.688  25.010  1.00 44.61           C  
ANISOU 1570  CA  ILE A 200     8120   5109   3722    710    874   -397       C  
ATOM   1571  C   ILE A 200       1.155  19.867  25.880  1.00 48.67           C  
ANISOU 1571  C   ILE A 200     8863   5516   4116    787    944   -448       C  
ATOM   1572  O   ILE A 200       0.449  20.769  25.406  1.00 49.26           O  
ANISOU 1572  O   ILE A 200     8820   5638   4259    878   1029   -484       O  
ATOM   1573  CB  ILE A 200       0.702  17.440  25.395  1.00 48.15           C  
ANISOU 1573  CB  ILE A 200     8554   5600   4141    660   1088   -415       C  
ATOM   1574  CG1 ILE A 200       0.743  16.415  24.289  1.00 45.94           C  
ANISOU 1574  CG1 ILE A 200     7983   5455   4018    603   1067   -387       C  
ATOM   1575  CG2 ILE A 200      -0.781  17.804  25.731  1.00 51.47           C  
ANISOU 1575  CG2 ILE A 200     8950   6054   4551    726   1371   -492       C  
ATOM   1576  CD1 ILE A 200       0.150  16.882  22.879  1.00 46.06           C  
ANISOU 1576  CD1 ILE A 200     7656   5631   4215    666   1085   -413       C  
ATOM   1577  N   ALA A 201       1.614  19.866  27.164  1.00 45.46           N  
ANISOU 1577  N   ALA A 201     8795   4959   3521    760    904   -452       N  
ATOM   1578  CA  ALA A 201       1.311  20.932  28.123  1.00 45.52           C  
ANISOU 1578  CA  ALA A 201     9069   4843   3384    826    968   -506       C  
ATOM   1579  C   ALA A 201       1.814  22.324  27.701  1.00 51.45           C  
ANISOU 1579  C   ALA A 201     9809   5550   4191    882    817   -517       C  
ATOM   1580  O   ALA A 201       1.226  23.321  28.104  1.00 53.01           O  
ANISOU 1580  O   ALA A 201    10124   5687   4332    963    925   -570       O  
ATOM   1581  CB  ALA A 201       1.845  20.564  29.487  1.00 47.05           C  
ANISOU 1581  CB  ALA A 201     9633   4887   3356    782    915   -504       C  
ATOM   1582  N   GLU A 202       2.826  22.397  26.799  1.00 49.83           N  
ANISOU 1582  N   GLU A 202     9442   5375   4115    841    595   -468       N  
ATOM   1583  CA  GLU A 202       3.398  23.664  26.299  1.00 50.52           C  
ANISOU 1583  CA  GLU A 202     9509   5410   4276    876    456   -470       C  
ATOM   1584  C   GLU A 202       3.469  23.743  24.801  1.00 53.79           C  
ANISOU 1584  C   GLU A 202     9600   5948   4890    891    416   -427       C  
ATOM   1585  O   GLU A 202       4.417  24.298  24.239  1.00 54.17           O  
ANISOU 1585  O   GLU A 202     9604   5955   5022    866    244   -399       O  
ATOM   1586  CB  GLU A 202       4.772  23.847  26.889  1.00 52.28           C  
ANISOU 1586  CB  GLU A 202     9931   5497   4435    801    206   -464       C  
ATOM   1587  CG  GLU A 202       4.715  23.943  28.408  1.00 67.50           C  
ANISOU 1587  CG  GLU A 202    12224   7287   6136    802    227   -515       C  
ATOM   1588  CD  GLU A 202       5.943  24.545  29.046  1.00 86.82           C  
ANISOU 1588  CD  GLU A 202    14893   9582   8512    754    -28   -540       C  
ATOM   1589  OE1 GLU A 202       6.346  25.639  28.593  1.00 86.73           O  
ANISOU 1589  OE1 GLU A 202    14837   9523   8594    764   -117   -558       O  
ATOM   1590  OE2 GLU A 202       6.444  23.985  30.049  1.00 80.89           O  
ANISOU 1590  OE2 GLU A 202    14376   8752   7606    712   -131   -548       O  
ATOM   1591  N   LEU A 203       2.457  23.148  24.150  1.00 50.36           N  
ANISOU 1591  N   LEU A 203     8939   5663   4532    930    581   -425       N  
ATOM   1592  CA  LEU A 203       2.335  23.082  22.706  1.00 48.76           C  
ANISOU 1592  CA  LEU A 203     8432   5598   4499    958    565   -391       C  
ATOM   1593  C   LEU A 203       2.313  24.458  22.082  1.00 52.23           C  
ANISOU 1593  C   LEU A 203     8845   6005   4996   1053    536   -391       C  
ATOM   1594  O   LEU A 203       2.685  24.542  20.911  1.00 49.20           O  
ANISOU 1594  O   LEU A 203     8274   5688   4734   1058    455   -345       O  
ATOM   1595  CB  LEU A 203       1.085  22.266  22.348  1.00 48.37           C  
ANISOU 1595  CB  LEU A 203     8182   5701   4496    990    760   -418       C  
ATOM   1596  CG  LEU A 203       1.083  21.465  21.043  1.00 51.55           C  
ANISOU 1596  CG  LEU A 203     8283   6261   5043    965    726   -383       C  
ATOM   1597  CD1 LEU A 203       2.159  20.330  21.048  1.00 49.63           C  
ANISOU 1597  CD1 LEU A 203     8045   6005   4807    834    592   -331       C  
ATOM   1598  CD2 LEU A 203      -0.307  20.926  20.769  1.00 52.28           C  
ANISOU 1598  CD2 LEU A 203     8185   6493   5186   1010    925   -438       C  
ATOM   1599  N   ASP A 204       1.912  25.531  22.835  1.00 52.09           N  
ANISOU 1599  N   ASP A 204     9028   5876   4888   1129    605   -439       N  
ATOM   1600  CA  ASP A 204       1.872  26.917  22.315  1.00 54.40           C  
ANISOU 1600  CA  ASP A 204     9332   6112   5228   1228    589   -439       C  
ATOM   1601  C   ASP A 204       3.296  27.419  22.008  1.00 58.59           C  
ANISOU 1601  C   ASP A 204     9922   6535   5804   1148    379   -396       C  
ATOM   1602  O   ASP A 204       3.456  28.415  21.304  1.00 60.13           O  
ANISOU 1602  O   ASP A 204    10090   6689   6069   1206    351   -376       O  
ATOM   1603  CB  ASP A 204       1.199  27.862  23.317  1.00 59.58           C  
ANISOU 1603  CB  ASP A 204    10217   6653   5769   1316    713   -507       C  
ATOM   1604  CG  ASP A 204       1.990  27.961  24.597  1.00 84.70           C  
ANISOU 1604  CG  ASP A 204    13705   9669   8807   1226    623   -536       C  
ATOM   1605  OD1 ASP A 204       1.897  27.032  25.425  1.00 88.89           O  
ANISOU 1605  OD1 ASP A 204    14330  10207   9238   1163    663   -552       O  
ATOM   1606  OD2 ASP A 204       2.742  28.946  24.750  1.00 96.98           O  
ANISOU 1606  OD2 ASP A 204    15412  11085  10350   1215    504   -543       O  
ATOM   1607  N   THR A 205       4.320  26.724  22.554  1.00 54.24           N  
ANISOU 1607  N   THR A 205     9455   5933   5221   1016    237   -385       N  
ATOM   1608  CA  THR A 205       5.736  27.020  22.297  1.00 54.15           C  
ANISOU 1608  CA  THR A 205     9465   5831   5280    921     32   -355       C  
ATOM   1609  C   THR A 205       6.278  26.411  20.961  1.00 59.35           C  
ANISOU 1609  C   THR A 205     9851   6601   6098    876    -36   -284       C  
ATOM   1610  O   THR A 205       7.447  26.626  20.611  1.00 59.73           O  
ANISOU 1610  O   THR A 205     9878   6583   6234    796   -184   -257       O  
ATOM   1611  CB  THR A 205       6.606  26.620  23.489  1.00 53.41           C  
ANISOU 1611  CB  THR A 205     9580   5629   5086    817   -110   -384       C  
ATOM   1612  OG1 THR A 205       6.741  25.200  23.577  1.00 51.07           O  
ANISOU 1612  OG1 THR A 205     9197   5424   4782    753   -134   -355       O  
ATOM   1613  CG2 THR A 205       6.135  27.228  24.805  1.00 50.84           C  
ANISOU 1613  CG2 THR A 205     9551   5183   4583    859    -46   -456       C  
ATOM   1614  N   LEU A 206       5.453  25.635  20.239  1.00 54.52           N  
ANISOU 1614  N   LEU A 206     9034   6155   5526    922     75   -261       N  
ATOM   1615  CA  LEU A 206       5.876  25.088  18.944  1.00 52.05           C  
ANISOU 1615  CA  LEU A 206     8482   5948   5348    892     26   -201       C  
ATOM   1616  C   LEU A 206       6.128  26.286  18.035  1.00 58.74           C  
ANISOU 1616  C   LEU A 206     9303   6745   6273    950      9   -170       C  
ATOM   1617  O   LEU A 206       5.466  27.315  18.198  1.00 55.97           O  
ANISOU 1617  O   LEU A 206     9048   6340   5876   1054     89   -196       O  
ATOM   1618  CB  LEU A 206       4.754  24.247  18.332  1.00 50.07           C  
ANISOU 1618  CB  LEU A 206     8033   5878   5116    951    159   -202       C  
ATOM   1619  CG  LEU A 206       4.511  22.853  18.887  1.00 51.44           C  
ANISOU 1619  CG  LEU A 206     8178   6121   5248    881    198   -218       C  
ATOM   1620  CD1 LEU A 206       3.253  22.266  18.266  1.00 48.07           C  
ANISOU 1620  CD1 LEU A 206     7549   5861   4854    947    347   -240       C  
ATOM   1621  CD2 LEU A 206       5.673  21.970  18.577  1.00 51.42           C  
ANISOU 1621  CD2 LEU A 206     8106   6121   5312    765     60   -172       C  
ATOM   1622  N   SER A 207       7.058  26.159  17.085  1.00 61.57           N  
ANISOU 1622  N   SER A 207     9538   7110   6746    889    -80   -116       N  
ATOM   1623  CA  SER A 207       7.325  27.241  16.142  1.00 65.43           C  
ANISOU 1623  CA  SER A 207    10012   7543   7307    939    -77    -76       C  
ATOM   1624  C   SER A 207       6.861  26.790  14.763  1.00 73.81           C  
ANISOU 1624  C   SER A 207    10859   8759   8427   1005    -18    -27       C  
ATOM   1625  O   SER A 207       6.907  25.593  14.478  1.00 73.04           O  
ANISOU 1625  O   SER A 207    10615   8778   8357    952    -32    -17       O  
ATOM   1626  CB  SER A 207       8.816  27.539  16.105  1.00 71.58           C  
ANISOU 1626  CB  SER A 207    10830   8188   8178    812   -209    -57       C  
ATOM   1627  OG  SER A 207       9.515  26.407  15.617  1.00 83.12           O  
ANISOU 1627  OG  SER A 207    12128   9730   9723    718   -276    -24       O  
ATOM   1628  N   GLU A 208       6.454  27.721  13.894  1.00 73.97           N  
ANISOU 1628  N   GLU A 208    10871   8772   8461   1122     39      5       N  
ATOM   1629  CA  GLU A 208       6.051  27.346  12.526  1.00 74.11           C  
ANISOU 1629  CA  GLU A 208    10706   8932   8519   1195     75     52       C  
ATOM   1630  C   GLU A 208       7.239  26.711  11.703  1.00 77.64           C  
ANISOU 1630  C   GLU A 208    11046   9387   9065   1074      4    107       C  
ATOM   1631  O   GLU A 208       7.026  25.933  10.759  1.00 76.92           O  
ANISOU 1631  O   GLU A 208    10793   9433   8998   1092     19    131       O  
ATOM   1632  CB  GLU A 208       5.393  28.535  11.824  1.00 76.48           C  
ANISOU 1632  CB  GLU A 208    11056   9206   8796   1362    140     78       C  
ATOM   1633  CG  GLU A 208       4.762  28.204  10.486  1.00 89.45           C  
ANISOU 1633  CG  GLU A 208    12534  11006  10448   1472    168    113       C  
ATOM   1634  CD  GLU A 208       3.595  27.233  10.489  1.00112.32           C  
ANISOU 1634  CD  GLU A 208    15262  14098  13317   1530    206     58       C  
ATOM   1635  OE1 GLU A 208       2.695  27.362  11.353  1.00 95.08           O  
ANISOU 1635  OE1 GLU A 208    13108  11930  11087   1590    266     -6       O  
ATOM   1636  OE2 GLU A 208       3.547  26.384   9.570  1.00113.32           O  
ANISOU 1636  OE2 GLU A 208    15224  14358  13473   1521    187     74       O  
ATOM   1637  N   GLU A 209       8.476  26.971  12.146  1.00 74.15           N  
ANISOU 1637  N   GLU A 209    10690   8800   8683    947    -74    113       N  
ATOM   1638  CA  GLU A 209       9.700  26.477  11.513  1.00 73.32           C  
ANISOU 1638  CA  GLU A 209    10489   8675   8693    826   -135    155       C  
ATOM   1639  C   GLU A 209       9.950  25.019  11.848  1.00 74.26           C  
ANISOU 1639  C   GLU A 209    10492   8893   8832    734   -191    136       C  
ATOM   1640  O   GLU A 209      10.556  24.308  11.051  1.00 73.29           O  
ANISOU 1640  O   GLU A 209    10234   8822   8791    677   -207    171       O  
ATOM   1641  CB  GLU A 209      10.924  27.302  11.972  1.00 75.66           C  
ANISOU 1641  CB  GLU A 209    10903   8776   9069    719   -206    150       C  
ATOM   1642  CG  GLU A 209      10.673  28.803  12.029  1.00 93.66           C  
ANISOU 1642  CG  GLU A 209    13352  10919  11317    795   -153    151       C  
ATOM   1643  CD  GLU A 209      10.456  29.417  13.401  1.00123.08           C  
ANISOU 1643  CD  GLU A 209    17262  14536  14966    794   -187     81       C  
ATOM   1644  OE1 GLU A 209      11.269  29.143  14.315  1.00131.23           O  
ANISOU 1644  OE1 GLU A 209    18339  15494  16026    670   -298     35       O  
ATOM   1645  OE2 GLU A 209       9.470  30.172  13.558  1.00113.23           O  
ANISOU 1645  OE2 GLU A 209    16118  13276  13627    925   -106     69       O  
ATOM   1646  N   SER A 210       9.538  24.581  13.033  1.00 68.90           N  
ANISOU 1646  N   SER A 210     9880   8223   8075    719   -214     82       N  
ATOM   1647  CA  SER A 210       9.869  23.221  13.452  1.00 67.19           C  
ANISOU 1647  CA  SER A 210     9590   8069   7872    629   -270     69       C  
ATOM   1648  C   SER A 210       8.725  22.402  14.063  1.00 65.38           C  
ANISOU 1648  C   SER A 210     9354   7948   7540    671   -201     29       C  
ATOM   1649  O   SER A 210       8.978  21.285  14.551  1.00 66.00           O  
ANISOU 1649  O   SER A 210     9406   8055   7613    597   -240     19       O  
ATOM   1650  CB  SER A 210      11.061  23.270  14.411  1.00 72.66           C  
ANISOU 1650  CB  SER A 210    10384   8621   8601    514   -406     49       C  
ATOM   1651  OG  SER A 210      10.701  23.991  15.579  1.00 82.97           O  
ANISOU 1651  OG  SER A 210    11889   9833   9802    540   -418      0       O  
ATOM   1652  N   TYR A 211       7.477  22.920  14.016  1.00 56.24           N  
ANISOU 1652  N   TYR A 211     8213   6846   6309    790    -93      4       N  
ATOM   1653  CA  TYR A 211       6.392  22.182  14.623  1.00 53.27           C  
ANISOU 1653  CA  TYR A 211     7822   6563   5856    819     -6    -44       C  
ATOM   1654  C   TYR A 211       6.189  20.794  14.061  1.00 53.71           C  
ANISOU 1654  C   TYR A 211     7696   6758   5951    777     18    -41       C  
ATOM   1655  O   TYR A 211       5.880  19.902  14.841  1.00 53.14           O  
ANISOU 1655  O   TYR A 211     7648   6710   5833    731     53    -73       O  
ATOM   1656  CB  TYR A 211       5.110  22.994  14.690  1.00 52.99           C  
ANISOU 1656  CB  TYR A 211     7815   6561   5759    957    108    -81       C  
ATOM   1657  CG  TYR A 211       4.196  22.885  13.503  1.00 53.25           C  
ANISOU 1657  CG  TYR A 211     7659   6748   5827   1060    177    -79       C  
ATOM   1658  CD1 TYR A 211       3.270  21.844  13.408  1.00 53.77           C  
ANISOU 1658  CD1 TYR A 211     7576   6961   5893   1066    253   -123       C  
ATOM   1659  CD2 TYR A 211       4.118  23.912  12.566  1.00 54.61           C  
ANISOU 1659  CD2 TYR A 211     7819   6909   6020   1167    173    -44       C  
ATOM   1660  CE1 TYR A 211       2.371  21.766  12.354  1.00 54.05           C  
ANISOU 1660  CE1 TYR A 211     7432   7143   5961   1167    297   -139       C  
ATOM   1661  CE2 TYR A 211       3.186  23.869  11.527  1.00 55.23           C  
ANISOU 1661  CE2 TYR A 211     7742   7131   6112   1286    219    -50       C  
ATOM   1662  CZ  TYR A 211       2.326  22.780  11.415  1.00 61.53           C  
ANISOU 1662  CZ  TYR A 211     8372   8087   6919   1284    270   -102       C  
ATOM   1663  OH  TYR A 211       1.387  22.679  10.424  1.00 59.65           O  
ANISOU 1663  OH  TYR A 211     7967   7999   6699   1398    295   -125       O  
ATOM   1664  N   LYS A 212       6.377  20.601  12.741  1.00 48.27           N  
ANISOU 1664  N   LYS A 212     6849   6152   5341    790      8     -4       N  
ATOM   1665  CA  LYS A 212       6.253  19.270  12.146  1.00 47.46           C  
ANISOU 1665  CA  LYS A 212     6579   6174   5279    743     26     -7       C  
ATOM   1666  C   LYS A 212       7.397  18.347  12.585  1.00 48.42           C  
ANISOU 1666  C   LYS A 212     6720   6234   5442    613    -59     15       C  
ATOM   1667  O   LYS A 212       7.170  17.150  12.758  1.00 45.95           O  
ANISOU 1667  O   LYS A 212     6346   5984   5128    562    -31     -4       O  
ATOM   1668  CB  LYS A 212       6.100  19.317  10.619  1.00 48.78           C  
ANISOU 1668  CB  LYS A 212     6591   6445   5497    803     37     18       C  
ATOM   1669  CG  LYS A 212       4.795  19.999  10.189  1.00 68.81           C  
ANISOU 1669  CG  LYS A 212     9085   9071   7988    950    111    -14       C  
ATOM   1670  CD  LYS A 212       4.079  19.311   9.033  1.00 89.38           C  
ANISOU 1670  CD  LYS A 212    11499  11847  10615    998    139    -38       C  
ATOM   1671  CE  LYS A 212       4.511  19.735   7.633  1.00105.86           C  
ANISOU 1671  CE  LYS A 212    13542  13956  12724   1052     97     18       C  
ATOM   1672  NZ  LYS A 212       3.925  18.859   6.568  1.00111.00           N  
ANISOU 1672  NZ  LYS A 212    14017  14771  13386   1078    106    -14       N  
ATOM   1673  N   ASP A 213       8.614  18.907  12.812  1.00 45.61           N  
ANISOU 1673  N   ASP A 213     6452   5746   5130    561   -165     49       N  
ATOM   1674  CA  ASP A 213       9.737  18.084  13.315  1.00 46.85           C  
ANISOU 1674  CA  ASP A 213     6625   5838   5336    451   -268     64       C  
ATOM   1675  C   ASP A 213       9.411  17.634  14.744  1.00 47.86           C  
ANISOU 1675  C   ASP A 213     6903   5922   5360    429   -274     28       C  
ATOM   1676  O   ASP A 213       9.540  16.448  15.047  1.00 50.70           O  
ANISOU 1676  O   ASP A 213     7242   6306   5717    376   -282     28       O  
ATOM   1677  CB  ASP A 213      11.054  18.888  13.342  1.00 50.70           C  
ANISOU 1677  CB  ASP A 213     7166   6190   5907    402   -385     90       C  
ATOM   1678  CG  ASP A 213      11.572  19.345  11.972  1.00 74.64           C  
ANISOU 1678  CG  ASP A 213    10078   9234   9047    408   -366    133       C  
ATOM   1679  OD1 ASP A 213      11.300  18.644  10.957  1.00 78.90           O  
ANISOU 1679  OD1 ASP A 213    10474   9888   9617    424   -305    151       O  
ATOM   1680  OD2 ASP A 213      12.285  20.374  11.918  1.00 81.85           O  
ANISOU 1680  OD2 ASP A 213    11050  10034  10015    392   -409    147       O  
ATOM   1681  N   SER A 214       8.895  18.567  15.576  1.00 39.87           N  
ANISOU 1681  N   SER A 214     6051   4844   4252    479   -248     -3       N  
ATOM   1682  CA  SER A 214       8.514  18.270  16.965  1.00 40.16           C  
ANISOU 1682  CA  SER A 214     6268   4827   4165    468   -232    -39       C  
ATOM   1683  C   SER A 214       7.405  17.245  17.017  1.00 43.91           C  
ANISOU 1683  C   SER A 214     6678   5414   4593    479    -89    -63       C  
ATOM   1684  O   SER A 214       7.530  16.265  17.733  1.00 42.39           O  
ANISOU 1684  O   SER A 214     6557   5198   4353    425    -93    -64       O  
ATOM   1685  CB  SER A 214       8.064  19.527  17.697  1.00 39.99           C  
ANISOU 1685  CB  SER A 214     6422   4721   4051    530   -204    -74       C  
ATOM   1686  OG  SER A 214       9.102  20.484  17.764  1.00 43.05           O  
ANISOU 1686  OG  SER A 214     6888   4986   4483    504   -337    -64       O  
ATOM   1687  N   THR A 215       6.309  17.465  16.275  1.00 43.94           N  
ANISOU 1687  N   THR A 215     6550   5532   4613    552     38    -86       N  
ATOM   1688  CA  THR A 215       5.165  16.551  16.334  1.00 44.08           C  
ANISOU 1688  CA  THR A 215     6486   5657   4607    555    185   -128       C  
ATOM   1689  C   THR A 215       5.495  15.188  15.780  1.00 47.97           C  
ANISOU 1689  C   THR A 215     6842   6216   5167    478    173   -110       C  
ATOM   1690  O   THR A 215       4.950  14.208  16.279  1.00 47.15           O  
ANISOU 1690  O   THR A 215     6749   6136   5028    436    267   -137       O  
ATOM   1691  CB  THR A 215       3.892  17.160  15.765  1.00 46.99           C  
ANISOU 1691  CB  THR A 215     6739   6130   4984    660    305   -172       C  
ATOM   1692  OG1 THR A 215       4.084  17.397  14.369  1.00 46.80           O  
ANISOU 1692  OG1 THR A 215     6544   6188   5051    698    254   -145       O  
ATOM   1693  CG2 THR A 215       3.481  18.421  16.495  1.00 44.30           C  
ANISOU 1693  CG2 THR A 215     6558   5707   4566    741    341   -196       C  
ATOM   1694  N   LEU A 216       6.400  15.089  14.804  1.00 44.65           N  
ANISOU 1694  N   LEU A 216     6310   5811   4842    454     71    -66       N  
ATOM   1695  CA  LEU A 216       6.827  13.763  14.329  1.00 44.87           C  
ANISOU 1695  CA  LEU A 216     6228   5886   4936    379     57    -50       C  
ATOM   1696  C   LEU A 216       7.513  12.959  15.451  1.00 45.56           C  
ANISOU 1696  C   LEU A 216     6468   5865   4977    306     -1    -31       C  
ATOM   1697  O   LEU A 216       7.198  11.785  15.656  1.00 46.15           O  
ANISOU 1697  O   LEU A 216     6528   5966   5040    259     69    -42       O  
ATOM   1698  CB  LEU A 216       7.752  13.892  13.115  1.00 45.66           C  
ANISOU 1698  CB  LEU A 216     6197   6006   5144    371    -32     -7       C  
ATOM   1699  CG  LEU A 216       8.288  12.537  12.621  1.00 55.42           C  
ANISOU 1699  CG  LEU A 216     7328   7276   6453    298    -48      9       C  
ATOM   1700  CD1 LEU A 216       7.144  11.461  12.385  1.00 57.44           C  
ANISOU 1700  CD1 LEU A 216     7482   7648   6695    283     85    -43       C  
ATOM   1701  CD2 LEU A 216       9.144  12.710  11.390  1.00 60.90           C  
ANISOU 1701  CD2 LEU A 216     7898   7991   7252    296   -107     47       C  
ATOM   1702  N   ILE A 217       8.420  13.612  16.197  1.00 39.89           N  
ANISOU 1702  N   ILE A 217     5907   5020   4228    300   -130     -6       N  
ATOM   1703  CA  ILE A 217       9.114  12.957  17.314  1.00 39.59           C  
ANISOU 1703  CA  ILE A 217     6039   4873   4131    251   -217     11       C  
ATOM   1704  C   ILE A 217       8.123  12.597  18.434  1.00 42.27           C  
ANISOU 1704  C   ILE A 217     6548   5188   4324    258    -90    -22       C  
ATOM   1705  O   ILE A 217       8.227  11.534  19.029  1.00 41.58           O  
ANISOU 1705  O   ILE A 217     6547   5062   4188    217    -77     -9       O  
ATOM   1706  CB  ILE A 217      10.339  13.773  17.829  1.00 41.54           C  
ANISOU 1706  CB  ILE A 217     6402   4992   4388    243   -409     29       C  
ATOM   1707  CG1 ILE A 217      11.338  14.073  16.660  1.00 40.48           C  
ANISOU 1707  CG1 ILE A 217     6083   4875   4421    223   -503     59       C  
ATOM   1708  CG2 ILE A 217      11.011  12.990  18.955  1.00 40.39           C  
ANISOU 1708  CG2 ILE A 217     6429   4744   4172    209   -519     43       C  
ATOM   1709  CD1 ILE A 217      12.366  15.154  16.976  1.00 40.51           C  
ANISOU 1709  CD1 ILE A 217     6162   4764   4466    213   -658     59       C  
ATOM   1710  N   MET A 218       7.148  13.462  18.683  1.00 39.34           N  
ANISOU 1710  N   MET A 218     6223   4838   3888    314     20    -63       N  
ATOM   1711  CA  MET A 218       6.100  13.185  19.663  1.00 38.32           C  
ANISOU 1711  CA  MET A 218     6235   4690   3633    323    181   -101       C  
ATOM   1712  C   MET A 218       5.324  11.941  19.268  1.00 43.28           C  
ANISOU 1712  C   MET A 218     6729   5414   4302    280    336   -120       C  
ATOM   1713  O   MET A 218       5.021  11.156  20.124  1.00 45.13           O  
ANISOU 1713  O   MET A 218     7102   5594   4450    243    426   -124       O  
ATOM   1714  CB  MET A 218       5.160  14.365  19.770  1.00 39.88           C  
ANISOU 1714  CB  MET A 218     6453   4910   3791    400    283   -148       C  
ATOM   1715  CG  MET A 218       5.771  15.540  20.529  1.00 43.57           C  
ANISOU 1715  CG  MET A 218     7127   5249   4178    433    164   -144       C  
ATOM   1716  SD  MET A 218       4.765  17.044  20.508  1.00 48.02           S  
ANISOU 1716  SD  MET A 218     7708   5826   4712    540    275   -196       S  
ATOM   1717  CE  MET A 218       3.526  16.582  21.715  1.00 46.70           C  
ANISOU 1717  CE  MET A 218     7702   5638   4403    548    499   -249       C  
ATOM   1718  N   GLN A 219       5.031  11.740  17.994  1.00 40.08           N  
ANISOU 1718  N   GLN A 219     6069   5138   4022    282    365   -132       N  
ATOM   1719  CA  GLN A 219       4.331  10.544  17.516  1.00 40.21           C  
ANISOU 1719  CA  GLN A 219     5937   5247   4094    231    497   -163       C  
ATOM   1720  C   GLN A 219       5.171   9.298  17.824  1.00 42.85           C  
ANISOU 1720  C   GLN A 219     6348   5508   4426    153    441   -117       C  
ATOM   1721  O   GLN A 219       4.633   8.273  18.219  1.00 41.90           O  
ANISOU 1721  O   GLN A 219     6263   5379   4278    100    574   -135       O  
ATOM   1722  CB  GLN A 219       4.124  10.627  15.983  1.00 39.86           C  
ANISOU 1722  CB  GLN A 219     5619   5348   4179    254    483   -182       C  
ATOM   1723  CG  GLN A 219       3.086  11.660  15.598  1.00 48.25           C  
ANISOU 1723  CG  GLN A 219     6585   6499   5249    343    556   -235       C  
ATOM   1724  CD  GLN A 219       3.001  11.810  14.094  1.00 59.84           C  
ANISOU 1724  CD  GLN A 219     7822   8096   6817    382    510   -244       C  
ATOM   1725  OE1 GLN A 219       3.126  10.857  13.311  1.00 49.27           O  
ANISOU 1725  OE1 GLN A 219     6347   6826   5549    330    507   -250       O  
ATOM   1726  NE2 GLN A 219       2.842  13.036  13.665  1.00 57.41           N  
ANISOU 1726  NE2 GLN A 219     7492   7813   6510    480    470   -241       N  
ATOM   1727  N   LEU A 220       6.490   9.393  17.611  1.00 38.94           N  
ANISOU 1727  N   LEU A 220     5870   4955   3969    149    250    -59       N  
ATOM   1728  CA  LEU A 220       7.396   8.276  17.861  1.00 37.54           C  
ANISOU 1728  CA  LEU A 220     5756   4705   3803     96    171    -12       C  
ATOM   1729  C   LEU A 220       7.436   7.972  19.329  1.00 41.30           C  
ANISOU 1729  C   LEU A 220     6513   5049   4129     89    181      5       C  
ATOM   1730  O   LEU A 220       7.399   6.803  19.698  1.00 42.48           O  
ANISOU 1730  O   LEU A 220     6737   5156   4248     46    243     21       O  
ATOM   1731  CB  LEU A 220       8.824   8.590  17.353  1.00 37.43           C  
ANISOU 1731  CB  LEU A 220     5685   4655   3882    102    -40     37       C  
ATOM   1732  CG  LEU A 220       9.002   8.848  15.825  1.00 41.62           C  
ANISOU 1732  CG  LEU A 220     5960   5297   4557    109    -55     34       C  
ATOM   1733  CD1 LEU A 220      10.439   9.296  15.502  1.00 40.90           C  
ANISOU 1733  CD1 LEU A 220     5838   5145   4556    110   -241     78       C  
ATOM   1734  CD2 LEU A 220       8.691   7.601  15.026  1.00 39.15           C  
ANISOU 1734  CD2 LEU A 220     5496   5064   4314     63     38     20       C  
ATOM   1735  N   LEU A 221       7.469   9.023  20.184  1.00 36.94           N  
ANISOU 1735  N   LEU A 221     6139   4425   3470    135    130     -1       N  
ATOM   1736  CA  LEU A 221       7.459   8.803  21.638  1.00 36.20           C  
ANISOU 1736  CA  LEU A 221     6353   4200   3202    138    141     11       C  
ATOM   1737  C   LEU A 221       6.220   8.050  22.039  1.00 40.55           C  
ANISOU 1737  C   LEU A 221     6956   4766   3685    107    396    -20       C  
ATOM   1738  O   LEU A 221       6.314   7.019  22.709  1.00 38.94           O  
ANISOU 1738  O   LEU A 221     6916   4478   3403     74    440     10       O  
ATOM   1739  CB  LEU A 221       7.513  10.130  22.402  1.00 35.16           C  
ANISOU 1739  CB  LEU A 221     6394   4000   2965    193     73     -8       C  
ATOM   1740  CG  LEU A 221       8.859  10.821  22.436  1.00 37.56           C  
ANISOU 1740  CG  LEU A 221     6730   4237   3304    210   -192     18       C  
ATOM   1741  CD1 LEU A 221       8.701  12.305  22.811  1.00 35.83           C  
ANISOU 1741  CD1 LEU A 221     6606   3981   3025    257   -223    -20       C  
ATOM   1742  CD2 LEU A 221       9.774  10.156  23.460  1.00 33.16           C  
ANISOU 1742  CD2 LEU A 221     6405   3550   2646    204   -349     57       C  
ATOM   1743  N   ARG A 222       5.068   8.496  21.553  1.00 39.73           N  
ANISOU 1743  N   ARG A 222     6698   4769   3628    117    568    -81       N  
ATOM   1744  CA  ARG A 222       3.826   7.876  21.961  1.00 41.45           C  
ANISOU 1744  CA  ARG A 222     6945   5000   3803     81    828   -127       C  
ATOM   1745  C   ARG A 222       3.684   6.510  21.418  1.00 46.17           C  
ANISOU 1745  C   ARG A 222     7418   5637   4488      4    913   -126       C  
ATOM   1746  O   ARG A 222       3.152   5.667  22.109  1.00 48.96           O  
ANISOU 1746  O   ARG A 222     7904   5926   4773    -45   1085   -132       O  
ATOM   1747  CB  ARG A 222       2.630   8.750  21.591  1.00 40.94           C  
ANISOU 1747  CB  ARG A 222     6724   5045   3786    122    976   -204       C  
ATOM   1748  CG  ARG A 222       1.421   8.460  22.470  1.00 44.59           C  
ANISOU 1748  CG  ARG A 222     7302   5474   4167    100   1244   -257       C  
ATOM   1749  CD  ARG A 222       0.270   9.449  22.266  1.00 48.35           C  
ANISOU 1749  CD  ARG A 222     7642   6043   4686    161   1381   -338       C  
ATOM   1750  NE  ARG A 222      -0.324   9.366  20.926  1.00 46.72           N  
ANISOU 1750  NE  ARG A 222     7082   6009   4660    162   1406   -392       N  
ATOM   1751  CZ  ARG A 222      -1.298   8.535  20.580  1.00 57.48           C  
ANISOU 1751  CZ  ARG A 222     8269   7454   6118    102   1593   -461       C  
ATOM   1752  NH1 ARG A 222      -1.844   7.720  21.484  1.00 46.31           N  
ANISOU 1752  NH1 ARG A 222     6996   5957   4641     28   1804   -481       N  
ATOM   1753  NH2 ARG A 222      -1.725   8.496  19.328  1.00 38.30           N  
ANISOU 1753  NH2 ARG A 222     5530   5182   3841    111   1571   -513       N  
ATOM   1754  N   ASP A 223       4.158   6.263  20.195  1.00 39.85           N  
ANISOU 1754  N   ASP A 223     6376   4931   3836     -9    807   -119       N  
ATOM   1755  CA  ASP A 223       4.064   4.934  19.601  1.00 38.43           C  
ANISOU 1755  CA  ASP A 223     6072   4784   3745    -84    883   -125       C  
ATOM   1756  C   ASP A 223       4.909   3.933  20.395  1.00 44.12           C  
ANISOU 1756  C   ASP A 223     7023   5356   4385   -114    827    -53       C  
ATOM   1757  O   ASP A 223       4.480   2.802  20.625  1.00 42.50           O  
ANISOU 1757  O   ASP A 223     6868   5110   4170   -180    981    -59       O  
ATOM   1758  CB  ASP A 223       4.505   4.966  18.132  1.00 36.58           C  
ANISOU 1758  CB  ASP A 223     5559   4671   3668    -81    768   -131       C  
ATOM   1759  CG  ASP A 223       3.454   5.550  17.181  1.00 44.38           C  
ANISOU 1759  CG  ASP A 223     6298   5821   4743    -58    857   -212       C  
ATOM   1760  OD1 ASP A 223       2.313   5.801  17.629  1.00 43.26           O  
ANISOU 1760  OD1 ASP A 223     6164   5705   4567    -54   1025   -274       O  
ATOM   1761  OD2 ASP A 223       3.768   5.740  15.978  1.00 46.62           O  
ANISOU 1761  OD2 ASP A 223     6380   6202   5129    -39    762   -216       O  
ATOM   1762  N   ASN A 224       6.099   4.356  20.821  1.00 43.28           N  
ANISOU 1762  N   ASN A 224     7058   5163   4224    -63    604     12       N  
ATOM   1763  CA  ASN A 224       6.955   3.493  21.652  1.00 45.30           C  
ANISOU 1763  CA  ASN A 224     7551   5272   4391    -66    515     82       C  
ATOM   1764  C   ASN A 224       6.249   3.225  22.976  1.00 51.88           C  
ANISOU 1764  C   ASN A 224     8682   5991   5038    -73    682     84       C  
ATOM   1765  O   ASN A 224       6.155   2.078  23.379  1.00 53.09           O  
ANISOU 1765  O   ASN A 224     8966   6061   5144   -114    785    112       O  
ATOM   1766  CB  ASN A 224       8.334   4.143  21.904  1.00 44.57           C  
ANISOU 1766  CB  ASN A 224     7538   5114   4283     -2    224    133       C  
ATOM   1767  CG  ASN A 224       9.275   4.070  20.735  1.00 46.49           C  
ANISOU 1767  CG  ASN A 224     7533   5424   4706     -3     67    150       C  
ATOM   1768  OD1 ASN A 224       8.955   3.484  19.718  1.00 43.32           O  
ANISOU 1768  OD1 ASN A 224     6917   5114   4426    -46    162    128       O  
ATOM   1769  ND2 ASN A 224      10.452   4.676  20.841  1.00 37.42           N  
ANISOU 1769  ND2 ASN A 224     6406   4229   3583     40   -171    180       N  
ATOM   1770  N   LEU A 225       5.708   4.267  23.587  1.00 50.21           N  
ANISOU 1770  N   LEU A 225     8583   5771   4722    -36    732     52       N  
ATOM   1771  CA  LEU A 225       4.964   4.141  24.822  1.00 51.94           C  
ANISOU 1771  CA  LEU A 225     9089   5886   4760    -40    923     45       C  
ATOM   1772  C   LEU A 225       3.804   3.161  24.667  1.00 57.15           C  
ANISOU 1772  C   LEU A 225     9674   6574   5468   -125   1222      3       C  
ATOM   1773  O   LEU A 225       3.587   2.320  25.524  1.00 57.71           O  
ANISOU 1773  O   LEU A 225     9994   6517   5416   -157   1359     34       O  
ATOM   1774  CB  LEU A 225       4.454   5.508  25.258  1.00 52.27           C  
ANISOU 1774  CB  LEU A 225     9151   5961   4746      8    968     -8       C  
ATOM   1775  CG  LEU A 225       4.148   5.709  26.733  1.00 59.10           C  
ANISOU 1775  CG  LEU A 225    10372   6692   5390     53    986      3       C  
ATOM   1776  CD1 LEU A 225       5.358   5.351  27.570  1.00 59.01           C  
ANISOU 1776  CD1 LEU A 225    10673   6522   5226     75    814     84       C  
ATOM   1777  CD2 LEU A 225       3.743   7.144  26.961  1.00 62.04           C  
ANISOU 1777  CD2 LEU A 225    10709   7103   5759    119    877    -34       C  
ATOM   1778  N   THR A 226       3.065   3.271  23.571  1.00 53.74           N  
ANISOU 1778  N   THR A 226     8905   6300   5213   -163   1321    -69       N  
ATOM   1779  CA  THR A 226       1.971   2.348  23.302  1.00 54.70           C  
ANISOU 1779  CA  THR A 226     8907   6462   5416   -255   1594   -129       C  
ATOM   1780  C   THR A 226       2.488   0.929  23.245  1.00 60.68           C  
ANISOU 1780  C   THR A 226     9731   7136   6188   -318   1599    -78       C  
ATOM   1781  O   THR A 226       1.906   0.072  23.891  1.00 62.65           O  
ANISOU 1781  O   THR A 226    10138   7290   6376   -383   1821    -81       O  
ATOM   1782  CB  THR A 226       1.246   2.744  22.024  1.00 55.51           C  
ANISOU 1782  CB  THR A 226     8624   6758   5708   -268   1633   -219       C  
ATOM   1783  OG1 THR A 226       0.729   4.049  22.208  1.00 54.10           O  
ANISOU 1783  OG1 THR A 226     8424   6634   5499   -197   1645   -261       O  
ATOM   1784  CG2 THR A 226       0.055   1.831  21.717  1.00 49.80           C  
ANISOU 1784  CG2 THR A 226     7744   6087   5090   -372   1907   -306       C  
ATOM   1785  N   LEU A 227       3.566   0.685  22.478  1.00 56.41           N  
ANISOU 1785  N   LEU A 227     9076   6623   5734   -298   1370    -32       N  
ATOM   1786  CA  LEU A 227       4.176  -0.627  22.334  1.00 56.55           C  
ANISOU 1786  CA  LEU A 227     9143   6561   5781   -341   1348     19       C  
ATOM   1787  C   LEU A 227       4.581  -1.157  23.692  1.00 61.56           C  
ANISOU 1787  C   LEU A 227    10175   6996   6219   -317   1359    101       C  
ATOM   1788  O   LEU A 227       4.281  -2.301  24.009  1.00 63.86           O  
ANISOU 1788  O   LEU A 227    10590   7191   6483   -380   1529    117       O  
ATOM   1789  CB  LEU A 227       5.409  -0.540  21.402  1.00 56.01           C  
ANISOU 1789  CB  LEU A 227     8908   6547   5825   -296   1074     58       C  
ATOM   1790  CG  LEU A 227       6.057  -1.846  20.945  1.00 63.60           C  
ANISOU 1790  CG  LEU A 227     9846   7456   6864   -332   1042     97       C  
ATOM   1791  CD1 LEU A 227       5.196  -2.547  19.879  1.00 63.23           C  
ANISOU 1791  CD1 LEU A 227     9536   7517   6971   -430   1227     13       C  
ATOM   1792  CD2 LEU A 227       7.454  -1.583  20.415  1.00 67.94           C  
ANISOU 1792  CD2 LEU A 227    10311   8017   7486   -263    755    151       C  
ATOM   1793  N   TRP A 228       5.221  -0.326  24.503  1.00 56.50           N  
ANISOU 1793  N   TRP A 228     9745   6288   5435   -227   1183    148       N  
ATOM   1794  CA  TRP A 228       5.796  -0.774  25.753  1.00 56.86           C  
ANISOU 1794  CA  TRP A 228    10182   6145   5278   -181   1126    232       C  
ATOM   1795  C   TRP A 228       4.822  -0.969  26.900  1.00 65.96           C  
ANISOU 1795  C   TRP A 228    11631   7183   6248   -209   1398    226       C  
ATOM   1796  O   TRP A 228       5.178  -1.628  27.885  1.00 66.54           O  
ANISOU 1796  O   TRP A 228    12053   7085   6146   -181   1400    301       O  
ATOM   1797  CB  TRP A 228       6.955   0.141  26.183  1.00 54.22           C  
ANISOU 1797  CB  TRP A 228     9965   5775   4861    -74    801    277       C  
ATOM   1798  CG  TRP A 228       8.074   0.345  25.191  1.00 52.32           C  
ANISOU 1798  CG  TRP A 228     9470   5616   4792    -42    528    290       C  
ATOM   1799  CD1 TRP A 228       8.524  -0.529  24.248  1.00 54.04           C  
ANISOU 1799  CD1 TRP A 228     9485   5874   5175    -73    492    305       C  
ATOM   1800  CD2 TRP A 228       8.960   1.473  25.154  1.00 50.72           C  
ANISOU 1800  CD2 TRP A 228     9223   5442   4605     27    257    292       C  
ATOM   1801  NE1 TRP A 228       9.624  -0.004  23.604  1.00 52.29           N  
ANISOU 1801  NE1 TRP A 228     9088   5707   5072    -25    227    316       N  
ATOM   1802  CE2 TRP A 228       9.905   1.236  24.132  1.00 52.83           C  
ANISOU 1802  CE2 TRP A 228     9241   5771   5060     31     81    307       C  
ATOM   1803  CE3 TRP A 228       9.014   2.691  25.861  1.00 51.64           C  
ANISOU 1803  CE3 TRP A 228     9483   5535   4603     79    162    273       C  
ATOM   1804  CZ2 TRP A 228      10.943   2.150  23.840  1.00 50.05           C  
ANISOU 1804  CZ2 TRP A 228     8781   5449   4786     80   -185    308       C  
ATOM   1805  CZ3 TRP A 228      10.024   3.596  25.566  1.00 51.62           C  
ANISOU 1805  CZ3 TRP A 228     9375   5563   4675    125   -111    271       C  
ATOM   1806  CH2 TRP A 228      10.992   3.308  24.586  1.00 50.58           C  
ANISOU 1806  CH2 TRP A 228     8996   5484   4737    123   -280    290       C  
ATOM   1807  N   THR A 229       3.617  -0.378  26.799  1.00 64.73           N  
ANISOU 1807  N   THR A 229    11351   7116   6128   -254   1625    140       N  
ATOM   1808  CA  THR A 229       2.593  -0.423  27.848  1.00 66.36           C  
ANISOU 1808  CA  THR A 229    11807   7225   6181   -285   1919    118       C  
ATOM   1809  C   THR A 229       1.480  -1.391  27.469  1.00 72.72           C  
ANISOU 1809  C   THR A 229    12469   8051   7108   -412   2254     58       C  
ATOM   1810  O   THR A 229       0.478  -1.479  28.175  1.00 76.21           O  
ANISOU 1810  O   THR A 229    13051   8429   7474   -461   2551     21       O  
ATOM   1811  CB  THR A 229       2.000   0.982  28.105  1.00 66.94           C  
ANISOU 1811  CB  THR A 229    11850   7371   6215   -239   1953     54       C  
ATOM   1812  OG1 THR A 229       1.470   1.563  26.913  1.00 65.78           O  
ANISOU 1812  OG1 THR A 229    11286   7421   6288   -262   1965    -34       O  
ATOM   1813  CG2 THR A 229       2.971   1.928  28.768  1.00 62.65           C  
ANISOU 1813  CG2 THR A 229    11527   6765   5512   -127   1670    104       C  
ATOM   1814  N   SER A 230       1.648  -2.096  26.354  1.00 67.55           N  
ANISOU 1814  N   SER A 230    11534   7484   6650   -470   2212     39       N  
ATOM   1815  CA  SER A 230       0.658  -3.009  25.784  1.00102.96           C  
ANISOU 1815  CA  SER A 230    15819  12010  11290   -601   2490    -38       C  
ATOM   1816  C   SER A 230       0.918  -4.496  26.058  1.00132.71           C  
ANISOU 1816  C   SER A 230    19781  15618  15026   -667   2596     23       C  
ATOM   1817  O   SER A 230       1.116  -4.875  27.209  1.00 96.77           O  
ANISOU 1817  O   SER A 230    15621  10877  10269   -641   2664    104       O  
ATOM   1818  CB  SER A 230       0.519  -2.753  24.286  1.00104.62           C  
ANISOU 1818  CB  SER A 230    15576  12433  11741   -626   2392   -121       C  
ATOM   1819  OG  SER A 230       1.510  -3.415  23.514  1.00112.15           O  
ANISOU 1819  OG  SER A 230    16439  13395  12778   -620   2190    -72       O  
TER    1820      SER A 230                                                      
ATOM   1821  N   LYS B1006      13.622  -4.494  12.080  1.00 85.58           N  
ATOM   1822  CA  LYS B1006      12.721  -5.480  12.658  1.00 85.19           C  
ATOM   1823  C   LYS B1006      12.396  -5.149  14.108  1.00 86.69           C  
ATOM   1824  O   LYS B1006      11.549  -5.791  14.724  1.00 87.39           O  
ATOM   1825  CB  LYS B1006      13.322  -6.878  12.548  1.00 88.13           C  
ATOM   1826  CG  LYS B1006      12.496  -7.969  13.194  1.00103.98           C  
ATOM   1827  CD  LYS B1006      13.013  -9.326  12.771  1.00115.59           C  
ATOM   1828  CE  LYS B1006      12.486 -10.432  13.657  1.00127.34           C  
ATOM   1829  NZ  LYS B1006      13.084 -11.741  13.279  1.00136.18           N  
ATOM   1830  N   ARG B1007      13.055  -4.134  14.654  1.00 78.80           N  
ATOM   1831  CA  ARG B1007      12.763  -3.701  16.015  1.00 76.12           C  
ATOM   1832  C   ARG B1007      11.471  -2.903  15.971  1.00 74.42           C  
ATOM   1833  O   ARG B1007      11.309  -2.035  15.119  1.00 74.64           O  
ATOM   1834  CB  ARG B1007      13.890  -2.839  16.573  1.00 73.87           C  
ATOM   1835  CG  ARG B1007      13.717  -2.489  18.035  1.00 73.90           C  
ATOM   1836  CD  ARG B1007      14.033  -1.035  18.281  1.00 71.92           C  
ATOM   1837  NE  ARG B1007      15.461  -0.776  18.361  1.00 71.66           N  
ATOM   1838  CZ  ARG B1007      16.009   0.417  18.185  1.00 70.68           C  
ATOM   1839  NH1 ARG B1007      15.251   1.458  17.895  1.00 60.18           N  
ATOM   1840  NH2 ARG B1007      17.315   0.566  18.282  1.00 47.15           N  
ATOM   1841  N   GLN B1008      10.549  -3.201  16.879  1.00 65.54           N  
ATOM   1842  CA  GLN B1008       9.245  -2.543  16.897  1.00 62.90           C  
ATOM   1843  C   GLN B1008       9.282  -1.077  17.314  1.00 61.53           C  
ATOM   1844  O   GLN B1008       8.626  -0.247  16.705  1.00 61.19           O  
ATOM   1845  CB  GLN B1008       8.274  -3.308  17.793  1.00 64.06           C  
ATOM   1846  CG  GLN B1008       8.118  -4.765  17.445  1.00 82.36           C  
ATOM   1847  CD  GLN B1008       7.292  -4.980  16.205  1.00109.78           C  
ATOM   1848  OE1 GLN B1008       6.236  -5.603  16.257  1.00109.40           O  
ATOM   1849  NE2 GLN B1008       7.762  -4.462  15.081  1.00102.77           N  
ATOM   1850  N   TYR B1009      10.038  -0.766  18.358  1.00 54.31           N  
ATOM   1851  CA  TYR B1009      10.142   0.602  18.838  1.00 53.09           C  
ATOM   1852  C   TYR B1009      11.230   1.343  18.076  1.00 54.83           C  
ATOM   1853  O   TYR B1009      12.184   0.745  17.601  1.00 54.32           O  
ATOM   1854  CB  TYR B1009      10.377   0.644  20.347  1.00 53.06           C  
ATOM   1855  CG  TYR B1009      11.435  -0.306  20.836  1.00 54.04           C  
ATOM   1856  CD1 TYR B1009      12.737   0.117  21.018  1.00 55.93           C  
ATOM   1857  CD2 TYR B1009      11.132  -1.626  21.115  1.00 54.61           C  
ATOM   1858  CE1 TYR B1009      13.705  -0.739  21.458  1.00 57.32           C  
ATOM   1859  CE2 TYR B1009      12.098  -2.493  21.557  1.00 55.66           C  
ATOM   1860  CZ  TYR B1009      13.382  -2.041  21.730  1.00 64.73           C  
ATOM   1861  OH  TYR B1009      14.355  -2.892  22.172  1.00 68.69           O  
ATOM   1862  N   LYS B1010      11.068   2.651  17.952  1.00 49.02           N  
ATOM   1863  CA  LYS B1010      11.964   3.466  17.146  1.00 47.78           C  
ATOM   1864  C   LYS B1010      12.811   4.466  17.909  1.00 47.83           C  
ATOM   1865  O   LYS B1010      12.405   4.980  18.937  1.00 48.50           O  
ATOM   1866  CB  LYS B1010      11.126   4.185  16.041  1.00 49.82           C  
ATOM   1867  CG  LYS B1010      10.124   3.237  15.338  1.00 57.15           C  
ATOM   1868  CD  LYS B1010       9.286   3.897  14.240  1.00 73.01           C  
ATOM   1869  CE  LYS B1010       8.073   3.083  13.813  1.00 86.47           C  
ATOM   1870  NZ  LYS B1010       8.413   1.679  13.430  1.00 97.87           N  
HETATM 1871  N   SEP B1011      13.987   4.727  17.387  1.00 41.92           N  
HETATM 1872  CA  SEP B1011      14.866   5.803  17.789  1.00 42.72           C  
HETATM 1873  CB  SEP B1011      16.302   5.221  17.930  1.00 40.22           C  
HETATM 1874  OG  SEP B1011      16.658   4.693  16.669  1.00 39.38           O  
HETATM 1875  C   SEP B1011      14.684   6.890  16.649  1.00 50.22           C  
HETATM 1876  O   SEP B1011      13.947   6.656  15.675  1.00 48.98           O  
HETATM 1877  P   SEP B1011      18.206   4.157  16.572  1.00 40.47           P  
HETATM 1878  O1P SEP B1011      18.478   3.741  15.181  1.00 38.15           O  
HETATM 1879  O2P SEP B1011      19.264   5.234  16.888  1.00 37.71           O  
HETATM 1880  O3P SEP B1011      18.305   2.883  17.509  1.00 40.51           O  
ATOM   1881  N   ILE B1012      15.368   8.029  16.762  1.00 48.96           N  
ATOM   1882  CA  ILE B1012      15.323   9.116  15.782  1.00 50.90           C  
ATOM   1883  C   ILE B1012      15.733   8.625  14.386  1.00 58.17           C  
ATOM   1884  O   ILE B1012      16.788   8.006  14.242  1.00 57.78           O  
ATOM   1885  CB  ILE B1012      16.145  10.362  16.270  1.00 54.03           C  
ATOM   1886  CG1 ILE B1012      15.407  11.084  17.405  1.00 53.46           C  
ATOM   1887  CG2 ILE B1012      16.436  11.354  15.121  1.00 56.03           C  
ATOM   1888  CD1 ILE B1012      14.116  11.744  16.971  1.00 50.13           C  
ATOM   1889  N   LEU B1013      14.869   8.877  13.413  1.00 56.08           N  
ATOM   1890  CA  LEU B1013      15.067   8.449  12.041  1.00 86.37           C  
ATOM   1891  C   LEU B1013      14.829   6.948  11.863  1.00143.56           C  
ATOM   1892  O   LEU B1013      14.388   6.511  10.803  1.00120.80           O  
ATOM   1893  CB  LEU B1013      16.445   8.867  11.538  1.00 86.15           C  
ATOM   1894  CG  LEU B1013      16.611  10.383  11.488  1.00 90.89           C  
ATOM   1895  CD1 LEU B1013      17.914  10.779  10.824  1.00 90.93           C  
ATOM   1896  CD2 LEU B1013      15.434  11.004  10.766  1.00 93.46           C  
TER    1897      LEU B1013                                                      
HETATM 1898  C1  GOL A 301       1.428  25.557  16.739  1.00 61.40           C  
HETATM 1899  O1  GOL A 301       1.376  25.224  15.352  1.00 57.77           O  
HETATM 1900  C2  GOL A 301       2.133  26.879  16.959  1.00 68.16           C  
HETATM 1901  O2  GOL A 301       2.632  26.930  18.300  1.00 74.26           O  
HETATM 1902  C3  GOL A 301       1.289  28.105  16.649  1.00 67.61           C  
HETATM 1903  O3  GOL A 301       1.123  29.010  17.751  1.00 60.65           O  
HETATM 1904  O   HOH A 401       9.522  17.370  26.259  1.00 37.99           O  
HETATM 1905  O   HOH A 402      27.101  -4.254   6.531  1.00 39.91           O  
HETATM 1906  O   HOH A 403      25.225 -25.246  17.705  1.00 51.49           O  
HETATM 1907  O   HOH A 404      -0.338   5.552  16.582  1.00 45.59           O  
HETATM 1908  O   HOH A 405      25.148  -1.794  16.870  1.00 40.53           O  
HETATM 1909  O   HOH A 406      26.084 -27.035   9.368  1.00 46.74           O  
HETATM 1910  O   HOH A 407      22.767  12.877  15.693  1.00 45.34           O  
HETATM 1911  O   HOH A 408      28.192 -19.085  17.842  1.00 53.43           O  
HETATM 1912  O   HOH A 409      16.990  10.174  33.753  1.00 74.40           O  
HETATM 1913  O   HOH A 410      29.877   6.130  -1.077  1.00 51.58           O  
HETATM 1914  O   HOH A 411      28.429   4.270  -0.011  1.00 47.11           O  
HETATM 1915  O   HOH A 412      21.824   3.718  12.394  1.00 46.41           O  
HETATM 1916  O   HOH A 413      26.949  -2.801   3.991  1.00 47.62           O  
HETATM 1917  O   HOH A 414      33.924 -31.041  16.061  1.00 66.86           O  
HETATM 1918  O   HOH A 415      22.923  -3.784   5.425  1.00 37.94           O  
HETATM 1919  O   HOH A 416      20.740  -1.686   5.008  1.00 47.24           O  
HETATM 1920  O   HOH A 417      22.190  14.069  17.814  1.00 42.34           O  
HETATM 1921  O   HOH A 418      28.574   2.337   3.952  1.00 54.30           O  
HETATM 1922  O   HOH A 419      15.052  15.461  26.916  1.00 49.32           O  
HETATM 1923  O   HOH A 420      25.900 -30.016  13.928  1.00 64.68           O  
HETATM 1924  O   HOH A 421      24.297   9.892  13.415  1.00 48.09           O  
HETATM 1925  O   HOH A 422      33.707  -2.532  32.047  1.00 84.77           O  
HETATM 1926  O   HOH A 423      23.420  20.015  -7.174  1.00 58.40           O  
HETATM 1927  O   HOH A 424      37.799  20.406  -2.055  1.00 93.84           O  
HETATM 1928  O   HOH A 425      24.241  -4.075  15.575  1.00 43.25           O  
HETATM 1929  O   HOH A 426      19.201   9.130   5.336  1.00 60.78           O  
HETATM 1930  O   HOH A 427      17.763 -23.761  16.290  1.00 78.52           O  
HETATM 1931  O   HOH A 428      19.327  10.800   3.234  1.00 51.04           O  
HETATM 1932  O   HOH A 429      17.774  10.474  -4.604  1.00 51.10           O  
HETATM 1933  O   HOH A 430      26.269   2.908   3.896  1.00 53.71           O  
HETATM 1934  O   HOH A 431      15.686  15.312  16.981  1.00 52.72           O  
HETATM 1935  O   HOH A 432      33.345   5.268   8.153  1.00 51.21           O  
HETATM 1936  O   HOH A 433       0.054  16.842  29.069  1.00 59.22           O  
HETATM 1937  O   HOH A 434      22.497  19.243  -4.850  1.00 60.15           O  
HETATM 1938  O   HOH A 435       3.178  31.911  21.122  1.00 64.00           O  
HETATM 1939  O   HOH A 436      21.351   8.716  14.812  1.00 69.82           O  
HETATM 1940  O   HOH A 437       4.154   5.382  32.322  1.00 60.22           O  
HETATM 1941  O   HOH A 438      20.065  17.123   3.450  1.00 58.23           O  
HETATM 1942  O   HOH A 439      26.036   3.876   0.654  1.00 48.73           O  
HETATM 1943  O   HOH A 440      19.505   4.006   8.106  1.00 56.94           O  
HETATM 1944  O   HOH A 441      34.014  28.140  14.952  1.00 64.04           O  
HETATM 1945  O   HOH A 442      41.679  25.034   6.613  1.00 90.22           O  
HETATM 1946  O   HOH A 443       0.369   4.013  26.790  1.00 56.41           O  
HETATM 1947  O   HOH A 444      33.047  12.916  -3.151  1.00 68.81           O  
HETATM 1948  O   HOH A 445      24.974   8.676  34.085  1.00 62.44           O  
HETATM 1949  O   HOH A 446      23.103  10.250  16.430  1.00 41.77           O  
HETATM 1950  O   HOH A 447      24.305  -3.578   3.318  1.00 43.17           O  
HETATM 1951  O   HOH A 448      20.973  -5.640   6.141  1.00 44.05           O  
HETATM 1952  O   HOH A 449       2.807   1.818  18.828  1.00 48.25           O  
HETATM 1953  O   HOH A 450      21.251  16.112  -0.382  1.00 52.24           O  
HETATM 1954  O   HOH A 451      36.402 -13.626   8.757  1.00 63.80           O  
HETATM 1955  O   HOH A 452       2.496   4.090  14.240  1.00 58.69           O  
HETATM 1956  O   HOH A 453      32.073 -16.058   6.620  1.00 74.20           O  
HETATM 1957  O   HOH A 454      12.077  15.532  29.542  1.00 53.07           O  
HETATM 1958  O   HOH A 455      27.110 -27.047  16.837  1.00 60.00           O  
HETATM 1959  O   HOH A 456      35.573   2.732   9.410  1.00 57.66           O  
HETATM 1960  O   HOH A 457      17.838  -6.270   9.856  1.00 63.50           O  
HETATM 1961  O   HOH A 458      10.388  21.795  31.321  1.00 69.19           O  
HETATM 1962  O   HOH A 459      33.758  14.650  26.509  1.00 74.97           O  
HETATM 1963  O   HOH A 460      -2.022  14.076  31.231  1.00 73.15           O  
HETATM 1964  O   HOH A 461       3.851  20.120  32.432  1.00 62.73           O  
HETATM 1965  O   HOH A 462      16.631  14.641   0.382  1.00 74.21           O  
HETATM 1966  O   HOH A 463      19.591   0.478  21.095  1.00 44.42           O  
HETATM 1967  O   HOH A 464      24.597 -13.689  17.670  1.00 60.66           O  
HETATM 1968  O   HOH A 465      34.022 -13.926   7.330  1.00 58.63           O  
HETATM 1969  O   HOH A 466       4.084   1.455  16.086  1.00 64.32           O  
HETATM 1970  O   HOH A 467      17.002  -7.036   6.480  1.00 66.86           O  
HETATM 1971  O   HOH A 468       2.693  17.411  32.077  1.00 55.83           O  
HETATM 1972  O   HOH A 469      30.033  12.915  28.225  1.00 66.58           O  
HETATM 1973  O   HOH A 470       1.257  -0.704  18.753  1.00 56.63           O  
HETATM 1974  O   HOH A 471      37.545  -8.496  10.713  1.00 59.97           O  
HETATM 1975  O   HOH A 472      34.943   8.949  23.362  1.00 65.78           O  
HETATM 1976  O   HOH A 473      16.395  16.617  -3.625  1.00 69.03           O  
HETATM 1977  O   HOH A 474       3.629  -4.957  28.170  1.00 83.84           O  
HETATM 1978  O   HOH A 475      -1.322   7.171  24.411  1.00 46.24           O  
HETATM 1979  O   HOH A 476      -0.431  14.336  27.280  1.00 57.32           O  
HETATM 1980  O   HOH A 477      26.219 -20.106   7.509  1.00 53.46           O  
HETATM 1981  O   HOH A 478      24.417  29.168  24.040  1.00 72.86           O  
HETATM 1982  O   HOH A 479      35.881 -12.789  11.121  1.00 54.99           O  
HETATM 1983  O   HOH A 480      19.937   3.676  35.729  1.00 79.03           O  
HETATM 1984  O   HOH A 481       6.999  -3.852  27.680  1.00 82.50           O  
HETATM 1985  O   HOH A 482      34.293   0.494   8.729  1.00 58.77           O  
HETATM 1986  O   HOH A 483       7.529  22.526  10.445  1.00 61.64           O  
HETATM 1987  O   HOH A 484      27.883  25.201   4.599  1.00 67.01           O  
HETATM 1988  O   HOH A 485      21.695  -5.909  20.294  1.00 57.31           O  
HETATM 1989  O   HOH A 486      31.734  22.014  17.046  1.00 61.96           O  
HETATM 1990  O   HOH A 487      27.761  25.134   0.943  1.00 77.06           O  
HETATM 1991  O   HOH A 488      19.679   0.094  10.818  1.00 63.85           O  
HETATM 1992  O   HOH A 489      33.332  10.882  21.832  1.00 59.89           O  
HETATM 1993  O   HOH A 490      -1.208   0.212  24.983  1.00 57.94           O  
HETATM 1994  O   HOH A 491       3.392  13.003  32.729  1.00 58.93           O  
HETATM 1995  O   HOH A 492      22.244 -19.726  20.734  1.00 74.88           O  
HETATM 1996  O   HOH A 493      34.597  -6.361  33.526  1.00 76.08           O  
HETATM 1997  O   HOH A 494       0.016  25.154  25.414  1.00 57.02           O  
HETATM 1998  O   HOH A 495      18.935 -10.620  15.252  1.00 61.27           O  
HETATM 1999  O   HOH A 496      19.542  11.509  15.541  1.00 62.24           O  
HETATM 2000  O   HOH A 497       6.129   5.425  15.314  1.00 48.53           O  
HETATM 2001  O   HOH A 498      20.836   2.192   7.036  1.00 61.00           O  
HETATM 2002  O   HOH A 499      35.803  -6.377   9.711  1.00 57.09           O  
HETATM 2003  O   HOH A 500      17.774  14.276  -6.783  1.00 60.54           O  
HETATM 2004  O   HOH A 501       2.336  31.217  18.764  1.00 66.50           O  
HETATM 2005  O   HOH A 502      22.323  25.864   8.815  1.00 58.47           O  
HETATM 2006  O   HOH A 503      13.165  -4.832  27.832  1.00 74.49           O  
HETATM 2007  O   HOH A 504      18.672  -2.606  18.274  1.00 46.70           O  
HETATM 2008  O   HOH A 505      38.532  20.898  -0.210  1.00 84.84           O  
HETATM 2009  O   HOH A 506       0.624   5.704  24.855  1.00 55.05           O  
HETATM 2010  O   HOH A 507      29.953  22.308  16.308  1.00 66.77           O  
HETATM 2011  O   HOH A 508      25.033  23.181  15.209  1.00 66.91           O  
HETATM 2012  O   HOH A 509      32.111 -16.603   7.791  1.00 60.74           O  
HETATM 2013  O   HOH A 510      37.888   3.566  13.722  1.00 61.14           O  
HETATM 2014  O   HOH A 511      25.673  -8.211  21.988  1.00 75.72           O  
HETATM 2015  O   HOH A 512       5.275   8.186  13.153  1.00 71.79           O  
HETATM 2016  O   HOH A 513       1.862  11.485  10.362  1.00 70.45           O  
HETATM 2017  O   HOH A 514      34.944  20.836  13.495  1.00 60.80           O  
HETATM 2018  O   HOH A 515      25.070  19.922  -4.726  1.00 57.60           O  
HETATM 2019  O   HOH B1101      18.580   7.751  16.237  1.00 39.34           O  
HETATM 2020  O   HOH B1102      17.270   1.491  14.114  1.00 57.67           O  
HETATM 2021  O   HOH B1103      14.429   2.507  14.730  1.00 62.16           O  
HETATM 2022  O   HOH B1104      13.080   0.188  13.793  1.00 69.83           O  
HETATM 2023  O   HOH B1105      12.677  11.112  13.324  1.00 59.73           O  
HETATM 2024  O   HOH B1106      11.621  -5.496  18.928  1.00 70.72           O  
CONECT 1864 1871                                                                
CONECT 1871 1864 1872                                                           
CONECT 1872 1871 1873 1875                                                      
CONECT 1873 1872 1874                                                           
CONECT 1874 1873 1877                                                           
CONECT 1875 1872 1876 1881                                                      
CONECT 1876 1875                                                                
CONECT 1877 1874 1878 1879 1880                                                 
CONECT 1878 1877                                                                
CONECT 1879 1877                                                                
CONECT 1880 1877                                                                
CONECT 1881 1875                                                                
CONECT 1898 1899 1900                                                           
CONECT 1899 1898                                                                
CONECT 1900 1898 1901 1902                                                      
CONECT 1901 1900                                                                
CONECT 1902 1900 1903                                                           
CONECT 1903 1902                                                                
MASTER      353    0    2   11    0    0    1    6 2022    2   18   23          
END                                                                             
